# Supplementary material for: Single-cell analysis reveals context-dependent, cell-level selection of mtDNA
Source: Nature. 2024 Apr 24;629(8011):458–66. doi: 10.1038/s41586-024-07332-0 (PMC11078733; doi:10.1038/s41586-024-07332-0)
Supplement: Supplementary file 4 — List of oligonucleotids used in SCI-LITE. [file 41586_2024_7332_MOESM4_ESM.xlsx]

## Sheet: General Oligonucleotides
List of oligonucleotids used in SCI-LITE
Supplement to: Kotrys AV, Durham TJ, Guo XA, Vantaku VR, Parangi S, Mootha VK Single-cell analysis reveals context-dependent, cell-level selection of mtDNA
Description	Sequence	Comments
Linker strand	CGAATGCTCTGGCCTCTCAAGCACGTGGAT	Oligo BC_0215 from Rosenberg et al., Science, 2018, PMID: 29545511
Blocking strand	ATCCACGTGCTTGAGAGGCCAGAGCATTCG	Oligo BC_0216 from Rosenberg et al., Science, 2018, PMID: 29545511
Nested PCR Forward primer for ONC heteroplasmy	TCGTCGGCAGCGTCAGATGTGTATAAGAGACAGTCTCTGTGCTAGTAACCACG
Nested PCR Forward primer for LHON/SILENT heteroplasmy	TCGTCGGCAGCGTCAGATGTGTATAAGAGACAGGCCATTCTCATCCAAACC
Nested PCR Forward primer for Barnyard experiment	TCGTCGGCAGCGTCAGATGTGTATAAGAGACAGCACAGTCGCATCATAATCCTC
Nested PCR Forward primer for lineage tracing	TCGTCGGCAGCGTCAGATGTGTATAAGAGACAGCACCGAACGCAACGCACGCA
Nested PCR Reverse primer (universal)	GTCTCGTGGGCTCGGAGATGTGTATAAGAGACAGCAGACGTGTGCTCTTCCGA
Nested PCR Forward heterogeneity primer for ONC heteroplasmy (following oligonucleotides were mixed at equimolar ratios):
	TCGTCGGCAGCGTCAGATGTGTATAAGAGACAGTCTCTGTGCTAGTAACCACG
	TCGTCGGCAGCGTCAGATGTGTATAAGAGACAGATCTCTGTGCTAGTAACCACG
	TCGTCGGCAGCGTCAGATGTGTATAAGAGACAGGATCTCTGTGCTAGTAACCACG
	TCGTCGGCAGCGTCAGATGTGTATAAGAGACAGCGATCTCTGTGCTAGTAACCACG
	TCGTCGGCAGCGTCAGATGTGTATAAGAGACAGACGATCTCTGTGCTAGTAACCACG
	TCGTCGGCAGCGTCAGATGTGTATAAGAGACAGTTCGATCTCTGTGCTAGTAACCACG
	TCGTCGGCAGCGTCAGATGTGTATAAGAGACAGGAGAGATCTCTGTGCTAGTAACCACG
	TCGTCGGCAGCGTCAGATGTGTATAAGAGACAGCGAGAGATCTCTGTGCTAGTAACCACG
Nested PCR Forward heterogeneity primer for LHON/SILENT heteroplasmy (following oligonucleotides were mixed at equimolar ratios):
	TCGTCGGCAGCGTCAGATGTGTATAAGAGACAGGCCATTCTCATCCAAACC
	TCGTCGGCAGCGTCAGATGTGTATAAGAGACAGAGCCATTCTCATCCAAACC
	TCGTCGGCAGCGTCAGATGTGTATAAGAGACAGTAGCCATTCTCATCCAAACC
	TCGTCGGCAGCGTCAGATGTGTATAAGAGACAGGTAGCCATTCTCATCCAAACC
	TCGTCGGCAGCGTCAGATGTGTATAAGAGACAGCGTAGCCATTCTCATCCAAACC
	TCGTCGGCAGCGTCAGATGTGTATAAGAGACAGACGTAGCCATTCTCATCCAAACC
	TCGTCGGCAGCGTCAGATGTGTATAAGAGACAGTAAGTAGCCATTCTCATCCAAACC
	TCGTCGGCAGCGTCAGATGTGTATAAGAGACAGCTTTGGAGCCATTCTCATCCAAACC
Nested PCR Forward primer for Barnyard experiment (following oligonucleotides were mixed at equimolar ratios):
	TCGTCGGCAGCGTCAGATGTGTATAAGAGACAGCACAGTCGCATCATAATCCTC
	TCGTCGGCAGCGTCAGATGTGTATAAGAGACAGACACAGTCGCATCATAATCCTC
	TCGTCGGCAGCGTCAGATGTGTATAAGAGACAGTACACAGTCGCATCATAATCCTC
	TCGTCGGCAGCGTCAGATGTGTATAAGAGACAGGTGCACAGTCGCATCATAATCCTC
	TCGTCGGCAGCGTCAGATGTGTATAAGAGACAGCGTGCACAGTCGCATCATAATCCTC
	TCGTCGGCAGCGTCAGATGTGTATAAGAGACAGACGTTCACAGTCGCATCATAATCCTC
	TCGTCGGCAGCGTCAGATGTGTATAAGAGACAGTGATGTCACAGTCGCATCATAATCCTC
	TCGTCGGCAGCGTCAGATGTGTATAAGAGACAGGTTGTGGCACAGTCGCATCATAATCCTC
Nested PCR Forward primer for lineage tracing (following oligonucleotides were mixed at equimolar ratios):
	TCGTCGGCAGCGTCAGATGTGTATAAGAGACAGCACCGAACGCAACGCACGCA
	TCGTCGGCAGCGTCAGATGTGTATAAGAGACAGACACCGAACGCAACGCACGCA
	TCGTCGGCAGCGTCAGATGTGTATAAGAGACAGTGCACCGAACGCAACGCACGCA
	TCGTCGGCAGCGTCAGATGTGTATAAGAGACAGGTGCACCGAACGCAACGCACGCA
	TCGTCGGCAGCGTCAGATGTGTATAAGAGACAGCATGCACCGAACGCAACGCACGCA
	TCGTCGGCAGCGTCAGATGTGTATAAGAGACAGACGTGCACCGAACGCAACGCACGCA
	TCGTCGGCAGCGTCAGATGTGTATAAGAGACAGTGAGTGCACCGAACGCAACGCACGCA
	TCGTCGGCAGCGTCAGATGTGTATAAGAGACAGGTTAATTCACCGAACGCAACGCACGCA

## Sheet: Indexed MT-ND4 RT oligos
Well	Name	Sequence					Overhang for ligation:		Barcodes:	mt-ND4 specific RT:
A1	Round1_ND4_01	/5Phos/AGGCCAGAGCATTCGAACGTGATgtatgttgagtcctgtaagt					/5Phos/AGGCCAGAGCATTCG		AACGTGAT	gtatgttgagtcctgtaagt
A2	Round1_ND4_02	/5Phos/AGGCCAGAGCATTCGAAACATCGgtatgttgagtcctgtaagt					/5Phos/AGGCCAGAGCATTCG		AAACATCG	gtatgttgagtcctgtaagt
A3	Round1_ND4_03	/5Phos/AGGCCAGAGCATTCGATGCCTAAgtatgttgagtcctgtaagt					/5Phos/AGGCCAGAGCATTCG		ATGCCTAA	gtatgttgagtcctgtaagt
A4	Round1_ND4_04	/5Phos/AGGCCAGAGCATTCGAGTGGTCAgtatgttgagtcctgtaagt					/5Phos/AGGCCAGAGCATTCG		AGTGGTCA	gtatgttgagtcctgtaagt
A5	Round1_ND4_05	/5Phos/AGGCCAGAGCATTCGACCACTGTgtatgttgagtcctgtaagt					/5Phos/AGGCCAGAGCATTCG		ACCACTGT	gtatgttgagtcctgtaagt
A6	Round1_ND4_06	/5Phos/AGGCCAGAGCATTCGACATTGGCgtatgttgagtcctgtaagt					/5Phos/AGGCCAGAGCATTCG		ACATTGGC	gtatgttgagtcctgtaagt
A7	Round1_ND4_07	/5Phos/AGGCCAGAGCATTCGCAGATCTGgtatgttgagtcctgtaagt					/5Phos/AGGCCAGAGCATTCG		CAGATCTG	gtatgttgagtcctgtaagt
A8	Round1_ND4_08	/5Phos/AGGCCAGAGCATTCGCATCAAGTgtatgttgagtcctgtaagt					/5Phos/AGGCCAGAGCATTCG		CATCAAGT	gtatgttgagtcctgtaagt
A9	Round1_ND4_09	/5Phos/AGGCCAGAGCATTCGCGCTGATCgtatgttgagtcctgtaagt					/5Phos/AGGCCAGAGCATTCG		CGCTGATC	gtatgttgagtcctgtaagt
A10	Round1_ND4_10	/5Phos/AGGCCAGAGCATTCGACAAGCTAgtatgttgagtcctgtaagt					/5Phos/AGGCCAGAGCATTCG		ACAAGCTA	gtatgttgagtcctgtaagt
A11	Round1_ND4_11	/5Phos/AGGCCAGAGCATTCGCTGTAGCCgtatgttgagtcctgtaagt					/5Phos/AGGCCAGAGCATTCG		CTGTAGCC	gtatgttgagtcctgtaagt
A12	Round1_ND4_12	/5Phos/AGGCCAGAGCATTCGAGTACAAGgtatgttgagtcctgtaagt					/5Phos/AGGCCAGAGCATTCG		AGTACAAG	gtatgttgagtcctgtaagt
B1	Round1_ND4_13	/5Phos/AGGCCAGAGCATTCGAACAACCAgtatgttgagtcctgtaagt					/5Phos/AGGCCAGAGCATTCG		AACAACCA	gtatgttgagtcctgtaagt
B2	Round1_ND4_14	/5Phos/AGGCCAGAGCATTCGAACCGAGAgtatgttgagtcctgtaagt					/5Phos/AGGCCAGAGCATTCG		AACCGAGA	gtatgttgagtcctgtaagt
B3	Round1_ND4_15	/5Phos/AGGCCAGAGCATTCGAACGCTTAgtatgttgagtcctgtaagt					/5Phos/AGGCCAGAGCATTCG		AACGCTTA	gtatgttgagtcctgtaagt
B4	Round1_ND4_16	/5Phos/AGGCCAGAGCATTCGAAGACGGAgtatgttgagtcctgtaagt					/5Phos/AGGCCAGAGCATTCG		AAGACGGA	gtatgttgagtcctgtaagt
B5	Round1_ND4_17	/5Phos/AGGCCAGAGCATTCGAAGGTACAgtatgttgagtcctgtaagt					/5Phos/AGGCCAGAGCATTCG		AAGGTACA	gtatgttgagtcctgtaagt
B6	Round1_ND4_18	/5Phos/AGGCCAGAGCATTCGACACAGAAgtatgttgagtcctgtaagt					/5Phos/AGGCCAGAGCATTCG		ACACAGAA	gtatgttgagtcctgtaagt
B7	Round1_ND4_19	/5Phos/AGGCCAGAGCATTCGACAGCAGAgtatgttgagtcctgtaagt					/5Phos/AGGCCAGAGCATTCG		ACAGCAGA	gtatgttgagtcctgtaagt
B8	Round1_ND4_20	/5Phos/AGGCCAGAGCATTCGACCTCCAAgtatgttgagtcctgtaagt					/5Phos/AGGCCAGAGCATTCG		ACCTCCAA	gtatgttgagtcctgtaagt
B9	Round1_ND4_21	/5Phos/AGGCCAGAGCATTCGACGCTCGAgtatgttgagtcctgtaagt					/5Phos/AGGCCAGAGCATTCG		ACGCTCGA	gtatgttgagtcctgtaagt
B10	Round1_ND4_22	/5Phos/AGGCCAGAGCATTCGACGTATCAgtatgttgagtcctgtaagt					/5Phos/AGGCCAGAGCATTCG		ACGTATCA	gtatgttgagtcctgtaagt
B11	Round1_ND4_23	/5Phos/AGGCCAGAGCATTCGACTATGCAgtatgttgagtcctgtaagt					/5Phos/AGGCCAGAGCATTCG		ACTATGCA	gtatgttgagtcctgtaagt
B12	Round1_ND4_24	/5Phos/AGGCCAGAGCATTCGAGAGTCAAgtatgttgagtcctgtaagt					/5Phos/AGGCCAGAGCATTCG		AGAGTCAA	gtatgttgagtcctgtaagt
C1	Round1_ND4_25	/5Phos/AGGCCAGAGCATTCGAGATCGCAgtatgttgagtcctgtaagt					/5Phos/AGGCCAGAGCATTCG		AGATCGCA	gtatgttgagtcctgtaagt
C2	Round1_ND4_26	/5Phos/AGGCCAGAGCATTCGAGCAGGAAgtatgttgagtcctgtaagt					/5Phos/AGGCCAGAGCATTCG		AGCAGGAA	gtatgttgagtcctgtaagt
C3	Round1_ND4_27	/5Phos/AGGCCAGAGCATTCGAGTCACTAgtatgttgagtcctgtaagt					/5Phos/AGGCCAGAGCATTCG		AGTCACTA	gtatgttgagtcctgtaagt
C4	Round1_ND4_28	/5Phos/AGGCCAGAGCATTCGATCCTGTAgtatgttgagtcctgtaagt					/5Phos/AGGCCAGAGCATTCG		ATCCTGTA	gtatgttgagtcctgtaagt
C5	Round1_ND4_29	/5Phos/AGGCCAGAGCATTCGATTGAGGAgtatgttgagtcctgtaagt					/5Phos/AGGCCAGAGCATTCG		ATTGAGGA	gtatgttgagtcctgtaagt
C6	Round1_ND4_30	/5Phos/AGGCCAGAGCATTCGCAACCACAgtatgttgagtcctgtaagt					/5Phos/AGGCCAGAGCATTCG		CAACCACA	gtatgttgagtcctgtaagt
C7	Round1_ND4_31	/5Phos/AGGCCAGAGCATTCGGACTAGTAgtatgttgagtcctgtaagt					/5Phos/AGGCCAGAGCATTCG		GACTAGTA	gtatgttgagtcctgtaagt
C8	Round1_ND4_32	/5Phos/AGGCCAGAGCATTCGCAATGGAAgtatgttgagtcctgtaagt					/5Phos/AGGCCAGAGCATTCG		CAATGGAA	gtatgttgagtcctgtaagt
C9	Round1_ND4_33	/5Phos/AGGCCAGAGCATTCGCACTTCGAgtatgttgagtcctgtaagt					/5Phos/AGGCCAGAGCATTCG		CACTTCGA	gtatgttgagtcctgtaagt
C10	Round1_ND4_34	/5Phos/AGGCCAGAGCATTCGCAGCGTTAgtatgttgagtcctgtaagt					/5Phos/AGGCCAGAGCATTCG		CAGCGTTA	gtatgttgagtcctgtaagt
C11	Round1_ND4_35	/5Phos/AGGCCAGAGCATTCGCATACCAAgtatgttgagtcctgtaagt					/5Phos/AGGCCAGAGCATTCG		CATACCAA	gtatgttgagtcctgtaagt
C12	Round1_ND4_36	/5Phos/AGGCCAGAGCATTCGCCAGTTCAgtatgttgagtcctgtaagt					/5Phos/AGGCCAGAGCATTCG		CCAGTTCA	gtatgttgagtcctgtaagt
D1	Round1_ND4_37	/5Phos/AGGCCAGAGCATTCGCCGAAGTAgtatgttgagtcctgtaagt					/5Phos/AGGCCAGAGCATTCG		CCGAAGTA	gtatgttgagtcctgtaagt
D2	Round1_ND4_38	/5Phos/AGGCCAGAGCATTCGCCGTGAGAgtatgttgagtcctgtaagt					/5Phos/AGGCCAGAGCATTCG		CCGTGAGA	gtatgttgagtcctgtaagt
D3	Round1_ND4_39	/5Phos/AGGCCAGAGCATTCGCCTCCTGAgtatgttgagtcctgtaagt					/5Phos/AGGCCAGAGCATTCG		CCTCCTGA	gtatgttgagtcctgtaagt
D4	Round1_ND4_40	/5Phos/AGGCCAGAGCATTCGCGAACTTAgtatgttgagtcctgtaagt					/5Phos/AGGCCAGAGCATTCG		CGAACTTA	gtatgttgagtcctgtaagt
D5	Round1_ND4_41	/5Phos/AGGCCAGAGCATTCGCGACTGGAgtatgttgagtcctgtaagt					/5Phos/AGGCCAGAGCATTCG		CGACTGGA	gtatgttgagtcctgtaagt
D6	Round1_ND4_42	/5Phos/AGGCCAGAGCATTCGCGCATACAgtatgttgagtcctgtaagt					/5Phos/AGGCCAGAGCATTCG		CGCATACA	gtatgttgagtcctgtaagt
D7	Round1_ND4_43	/5Phos/AGGCCAGAGCATTCGCTCAATGAgtatgttgagtcctgtaagt					/5Phos/AGGCCAGAGCATTCG		CTCAATGA	gtatgttgagtcctgtaagt
D8	Round1_ND4_44	/5Phos/AGGCCAGAGCATTCGCTGAGCCAgtatgttgagtcctgtaagt					/5Phos/AGGCCAGAGCATTCG		CTGAGCCA	gtatgttgagtcctgtaagt
D9	Round1_ND4_45	/5Phos/AGGCCAGAGCATTCGCTGGCATAgtatgttgagtcctgtaagt					/5Phos/AGGCCAGAGCATTCG		CTGGCATA	gtatgttgagtcctgtaagt
D10	Round1_ND4_46	/5Phos/AGGCCAGAGCATTCGAACTCACCgtatgttgagtcctgtaagt					/5Phos/AGGCCAGAGCATTCG		AACTCACC	gtatgttgagtcctgtaagt
D11	Round1_ND4_47	/5Phos/AGGCCAGAGCATTCGCAAGACTAgtatgttgagtcctgtaagt					/5Phos/AGGCCAGAGCATTCG		CAAGACTA	gtatgttgagtcctgtaagt
D12	Round1_ND4_48	/5Phos/AGGCCAGAGCATTCGGAGCTGAAgtatgttgagtcctgtaagt					/5Phos/AGGCCAGAGCATTCG		GAGCTGAA	gtatgttgagtcctgtaagt
E1	Round1_ND4_49	/5Phos/AGGCCAGAGCATTCGAACTATTGgtatgttgagtcctgtaagt					/5Phos/AGGCCAGAGCATTCG		AACTATTG	gtatgttgagtcctgtaagt
E2	Round1_ND4_50	/5Phos/AGGCCAGAGCATTCGAAGATTCGgtatgttgagtcctgtaagt					/5Phos/AGGCCAGAGCATTCG		AAGATTCG	gtatgttgagtcctgtaagt
E3	Round1_ND4_51	/5Phos/AGGCCAGAGCATTCGAAGCCGCCgtatgttgagtcctgtaagt					/5Phos/AGGCCAGAGCATTCG		AAGCCGCC	gtatgttgagtcctgtaagt
E4	Round1_ND4_52	/5Phos/AGGCCAGAGCATTCGAAGCTAAGgtatgttgagtcctgtaagt					/5Phos/AGGCCAGAGCATTCG		AAGCTAAG	gtatgttgagtcctgtaagt
E5	Round1_ND4_53	/5Phos/AGGCCAGAGCATTCGAAGTATATgtatgttgagtcctgtaagt					/5Phos/AGGCCAGAGCATTCG		AAGTATAT	gtatgttgagtcctgtaagt
E6	Round1_ND4_54	/5Phos/AGGCCAGAGCATTCGAATCGACTgtatgttgagtcctgtaagt					/5Phos/AGGCCAGAGCATTCG		AATCGACT	gtatgttgagtcctgtaagt
E7	Round1_ND4_55	/5Phos/AGGCCAGAGCATTCGAATGAATCgtatgttgagtcctgtaagt					/5Phos/AGGCCAGAGCATTCG		AATGAATC	gtatgttgagtcctgtaagt
E8	Round1_ND4_56	/5Phos/AGGCCAGAGCATTCGAATGACCGgtatgttgagtcctgtaagt					/5Phos/AGGCCAGAGCATTCG		AATGACCG	gtatgttgagtcctgtaagt
E9	Round1_ND4_57	/5Phos/AGGCCAGAGCATTCGACAATCAGgtatgttgagtcctgtaagt					/5Phos/AGGCCAGAGCATTCG		ACAATCAG	gtatgttgagtcctgtaagt
E10	Round1_ND4_58	/5Phos/AGGCCAGAGCATTCGACAATTCCgtatgttgagtcctgtaagt					/5Phos/AGGCCAGAGCATTCG		ACAATTCC	gtatgttgagtcctgtaagt
E11	Round1_ND4_59	/5Phos/AGGCCAGAGCATTCGACACTGTTgtatgttgagtcctgtaagt					/5Phos/AGGCCAGAGCATTCG		ACACTGTT	gtatgttgagtcctgtaagt
E12	Round1_ND4_60	/5Phos/AGGCCAGAGCATTCGACAGCTCGgtatgttgagtcctgtaagt					/5Phos/AGGCCAGAGCATTCG		ACAGCTCG	gtatgttgagtcctgtaagt
F1	Round1_ND4_61	/5Phos/AGGCCAGAGCATTCGACAGTATGgtatgttgagtcctgtaagt					/5Phos/AGGCCAGAGCATTCG		ACAGTATG	gtatgttgagtcctgtaagt
F2	Round1_ND4_62	/5Phos/AGGCCAGAGCATTCGACATAATTgtatgttgagtcctgtaagt					/5Phos/AGGCCAGAGCATTCG		ACATAATT	gtatgttgagtcctgtaagt
F3	Round1_ND4_63	/5Phos/AGGCCAGAGCATTCGACCAACTCgtatgttgagtcctgtaagt					/5Phos/AGGCCAGAGCATTCG		ACCAACTC	gtatgttgagtcctgtaagt
F4	Round1_ND4_64	/5Phos/AGGCCAGAGCATTCGACCAAGCGgtatgttgagtcctgtaagt					/5Phos/AGGCCAGAGCATTCG		ACCAAGCG	gtatgttgagtcctgtaagt
F5	Round1_ND4_65	/5Phos/AGGCCAGAGCATTCGACCAGTTGgtatgttgagtcctgtaagt					/5Phos/AGGCCAGAGCATTCG		ACCAGTTG	gtatgttgagtcctgtaagt
F6	Round1_ND4_66	/5Phos/AGGCCAGAGCATTCGACCGTCCAgtatgttgagtcctgtaagt					/5Phos/AGGCCAGAGCATTCG		ACCGTCCA	gtatgttgagtcctgtaagt
F7	Round1_ND4_67	/5Phos/AGGCCAGAGCATTCGACCTCAGCgtatgttgagtcctgtaagt					/5Phos/AGGCCAGAGCATTCG		ACCTCAGC	gtatgttgagtcctgtaagt
F8	Round1_ND4_68	/5Phos/AGGCCAGAGCATTCGACGGAGCCgtatgttgagtcctgtaagt					/5Phos/AGGCCAGAGCATTCG		ACGGAGCC	gtatgttgagtcctgtaagt
F9	Round1_ND4_69	/5Phos/AGGCCAGAGCATTCGACGTTACGgtatgttgagtcctgtaagt					/5Phos/AGGCCAGAGCATTCG		ACGTTACG	gtatgttgagtcctgtaagt
F10	Round1_ND4_70	/5Phos/AGGCCAGAGCATTCGACTCCGTAgtatgttgagtcctgtaagt					/5Phos/AGGCCAGAGCATTCG		ACTCCGTA	gtatgttgagtcctgtaagt
F11	Round1_ND4_71	/5Phos/AGGCCAGAGCATTCGACTCTTAGgtatgttgagtcctgtaagt					/5Phos/AGGCCAGAGCATTCG		ACTCTTAG	gtatgttgagtcctgtaagt
F12	Round1_ND4_72	/5Phos/AGGCCAGAGCATTCGACTGATGCgtatgttgagtcctgtaagt					/5Phos/AGGCCAGAGCATTCG		ACTGATGC	gtatgttgagtcctgtaagt
G1	Round1_ND4_73	/5Phos/AGGCCAGAGCATTCGACTGTAGTgtatgttgagtcctgtaagt					/5Phos/AGGCCAGAGCATTCG		ACTGTAGT	gtatgttgagtcctgtaagt
G2	Round1_ND4_74	/5Phos/AGGCCAGAGCATTCGAGACAGCTgtatgttgagtcctgtaagt					/5Phos/AGGCCAGAGCATTCG		AGACAGCT	gtatgttgagtcctgtaagt
G3	Round1_ND4_75	/5Phos/AGGCCAGAGCATTCGAGCAGCCTgtatgttgagtcctgtaagt					/5Phos/AGGCCAGAGCATTCG		AGCAGCCT	gtatgttgagtcctgtaagt
G4	Round1_ND4_76	/5Phos/AGGCCAGAGCATTCGAGCCAAGCgtatgttgagtcctgtaagt					/5Phos/AGGCCAGAGCATTCG		AGCCAAGC	gtatgttgagtcctgtaagt
G5	Round1_ND4_77	/5Phos/AGGCCAGAGCATTCGAGGCTTACgtatgttgagtcctgtaagt					/5Phos/AGGCCAGAGCATTCG		AGGCTTAC	gtatgttgagtcctgtaagt
G6	Round1_ND4_78	/5Phos/AGGCCAGAGCATTCGAGGTACGCgtatgttgagtcctgtaagt					/5Phos/AGGCCAGAGCATTCG		AGGTACGC	gtatgttgagtcctgtaagt
G7	Round1_ND4_79	/5Phos/AGGCCAGAGCATTCGAGGTGGCGgtatgttgagtcctgtaagt					/5Phos/AGGCCAGAGCATTCG		AGGTGGCG	gtatgttgagtcctgtaagt
G8	Round1_ND4_80	/5Phos/AGGCCAGAGCATTCGAGTAGTTCgtatgttgagtcctgtaagt					/5Phos/AGGCCAGAGCATTCG		AGTAGTTC	gtatgttgagtcctgtaagt
G9	Round1_ND4_81	/5Phos/AGGCCAGAGCATTCGATAGCCAGgtatgttgagtcctgtaagt					/5Phos/AGGCCAGAGCATTCG		ATAGCCAG	gtatgttgagtcctgtaagt
G10	Round1_ND4_82	/5Phos/AGGCCAGAGCATTCGATAGGTATgtatgttgagtcctgtaagt					/5Phos/AGGCCAGAGCATTCG		ATAGGTAT	gtatgttgagtcctgtaagt
G11	Round1_ND4_83	/5Phos/AGGCCAGAGCATTCGATCATGGCgtatgttgagtcctgtaagt					/5Phos/AGGCCAGAGCATTCG		ATCATGGC	gtatgttgagtcctgtaagt
G12	Round1_ND4_84	/5Phos/AGGCCAGAGCATTCGATCCGGCTgtatgttgagtcctgtaagt					/5Phos/AGGCCAGAGCATTCG		ATCCGGCT	gtatgttgagtcctgtaagt
H1	Round1_ND4_85	/5Phos/AGGCCAGAGCATTCGATCGATCGgtatgttgagtcctgtaagt					/5Phos/AGGCCAGAGCATTCG		ATCGATCG	gtatgttgagtcctgtaagt
H2	Round1_ND4_86	/5Phos/AGGCCAGAGCATTCGATGCGAGCgtatgttgagtcctgtaagt					/5Phos/AGGCCAGAGCATTCG		ATGCGAGC	gtatgttgagtcctgtaagt
H3	Round1_ND4_87	/5Phos/AGGCCAGAGCATTCGCAATATTCgtatgttgagtcctgtaagt					/5Phos/AGGCCAGAGCATTCG		CAATATTC	gtatgttgagtcctgtaagt
H4	Round1_ND4_88	/5Phos/AGGCCAGAGCATTCGCAATTCAGgtatgttgagtcctgtaagt					/5Phos/AGGCCAGAGCATTCG		CAATTCAG	gtatgttgagtcctgtaagt
H5	Round1_ND4_89	/5Phos/AGGCCAGAGCATTCGCACATTAGgtatgttgagtcctgtaagt					/5Phos/AGGCCAGAGCATTCG		CACATTAG	gtatgttgagtcctgtaagt
H6	Round1_ND4_90	/5Phos/AGGCCAGAGCATTCGCAGTTAACgtatgttgagtcctgtaagt					/5Phos/AGGCCAGAGCATTCG		CAGTTAAC	gtatgttgagtcctgtaagt
H7	Round1_ND4_91	/5Phos/AGGCCAGAGCATTCGCATACTCGgtatgttgagtcctgtaagt					/5Phos/AGGCCAGAGCATTCG		CATACTCG	gtatgttgagtcctgtaagt
H8	Round1_ND4_92	/5Phos/AGGCCAGAGCATTCGCATAGTGTgtatgttgagtcctgtaagt					/5Phos/AGGCCAGAGCATTCG		CATAGTGT	gtatgttgagtcctgtaagt
H9	Round1_ND4_93	/5Phos/AGGCCAGAGCATTCGCATCCGACgtatgttgagtcctgtaagt					/5Phos/AGGCCAGAGCATTCG		CATCCGAC	gtatgttgagtcctgtaagt
H10	Round1_ND4_94	/5Phos/AGGCCAGAGCATTCGCATGTACCgtatgttgagtcctgtaagt					/5Phos/AGGCCAGAGCATTCG		CATGTACC	gtatgttgagtcctgtaagt
H11	Round1_ND4_95	/5Phos/AGGCCAGAGCATTCGCCAACCATgtatgttgagtcctgtaagt					/5Phos/AGGCCAGAGCATTCG		CCAACCAT	gtatgttgagtcctgtaagt
H12	Round1_ND4_96	/5Phos/AGGCCAGAGCATTCGCCACTGCCgtatgttgagtcctgtaagt					/5Phos/AGGCCAGAGCATTCG		CCACTGCC	gtatgttgagtcctgtaagt

## Sheet: Indexed lineage RT oligos
Well	Name	Sequence					Overhang for ligation:		Barcodes:	Lineage tracing barcode specific RT:
A1	Round1_BC_01	/5Phos/AGGCCAGAGCATTCGAACGTGATacgaccacgaccgacccgaaccacga					/5Phos/AGGCCAGAGCATTCG		AACGTGAT	acgaccacgaccgacccgaaccacga
A2	Round1_BC_02	/5Phos/AGGCCAGAGCATTCGAAACATCGacgaccacgaccgacccgaaccacga					/5Phos/AGGCCAGAGCATTCG		AAACATCG	acgaccacgaccgacccgaaccacga
A3	Round1_BC_03	/5Phos/AGGCCAGAGCATTCGATGCCTAAacgaccacgaccgacccgaaccacga					/5Phos/AGGCCAGAGCATTCG		ATGCCTAA	acgaccacgaccgacccgaaccacga
A4	Round1_BC_04	/5Phos/AGGCCAGAGCATTCGAGTGGTCAacgaccacgaccgacccgaaccacga					/5Phos/AGGCCAGAGCATTCG		AGTGGTCA	acgaccacgaccgacccgaaccacga
A5	Round1_BC_05	/5Phos/AGGCCAGAGCATTCGACCACTGTacgaccacgaccgacccgaaccacga					/5Phos/AGGCCAGAGCATTCG		ACCACTGT	acgaccacgaccgacccgaaccacga
A6	Round1_BC_06	/5Phos/AGGCCAGAGCATTCGACATTGGCacgaccacgaccgacccgaaccacga					/5Phos/AGGCCAGAGCATTCG		ACATTGGC	acgaccacgaccgacccgaaccacga
A7	Round1_BC_07	/5Phos/AGGCCAGAGCATTCGCAGATCTGacgaccacgaccgacccgaaccacga					/5Phos/AGGCCAGAGCATTCG		CAGATCTG	acgaccacgaccgacccgaaccacga
A8	Round1_BC_08	/5Phos/AGGCCAGAGCATTCGCATCAAGTacgaccacgaccgacccgaaccacga					/5Phos/AGGCCAGAGCATTCG		CATCAAGT	acgaccacgaccgacccgaaccacga
A9	Round1_BC_09	/5Phos/AGGCCAGAGCATTCGCGCTGATCacgaccacgaccgacccgaaccacga					/5Phos/AGGCCAGAGCATTCG		CGCTGATC	acgaccacgaccgacccgaaccacga
A10	Round1_BC_10	/5Phos/AGGCCAGAGCATTCGACAAGCTAacgaccacgaccgacccgaaccacga					/5Phos/AGGCCAGAGCATTCG		ACAAGCTA	acgaccacgaccgacccgaaccacga
A11	Round1_BC_11	/5Phos/AGGCCAGAGCATTCGCTGTAGCCacgaccacgaccgacccgaaccacga					/5Phos/AGGCCAGAGCATTCG		CTGTAGCC	acgaccacgaccgacccgaaccacga
A12	Round1_BC_12	/5Phos/AGGCCAGAGCATTCGAGTACAAGacgaccacgaccgacccgaaccacga					/5Phos/AGGCCAGAGCATTCG		AGTACAAG	acgaccacgaccgacccgaaccacga
B1	Round1_BC_13	/5Phos/AGGCCAGAGCATTCGAACAACCAacgaccacgaccgacccgaaccacga					/5Phos/AGGCCAGAGCATTCG		AACAACCA	acgaccacgaccgacccgaaccacga
B2	Round1_BC_14	/5Phos/AGGCCAGAGCATTCGAACCGAGAacgaccacgaccgacccgaaccacga					/5Phos/AGGCCAGAGCATTCG		AACCGAGA	acgaccacgaccgacccgaaccacga
B3	Round1_BC_15	/5Phos/AGGCCAGAGCATTCGAACGCTTAacgaccacgaccgacccgaaccacga					/5Phos/AGGCCAGAGCATTCG		AACGCTTA	acgaccacgaccgacccgaaccacga
B4	Round1_BC_16	/5Phos/AGGCCAGAGCATTCGAAGACGGAacgaccacgaccgacccgaaccacga					/5Phos/AGGCCAGAGCATTCG		AAGACGGA	acgaccacgaccgacccgaaccacga
B5	Round1_BC_17	/5Phos/AGGCCAGAGCATTCGAAGGTACAacgaccacgaccgacccgaaccacga					/5Phos/AGGCCAGAGCATTCG		AAGGTACA	acgaccacgaccgacccgaaccacga
B6	Round1_BC_18	/5Phos/AGGCCAGAGCATTCGACACAGAAacgaccacgaccgacccgaaccacga					/5Phos/AGGCCAGAGCATTCG		ACACAGAA	acgaccacgaccgacccgaaccacga
B7	Round1_BC_19	/5Phos/AGGCCAGAGCATTCGACAGCAGAacgaccacgaccgacccgaaccacga					/5Phos/AGGCCAGAGCATTCG		ACAGCAGA	acgaccacgaccgacccgaaccacga
B8	Round1_BC_20	/5Phos/AGGCCAGAGCATTCGACCTCCAAacgaccacgaccgacccgaaccacga					/5Phos/AGGCCAGAGCATTCG		ACCTCCAA	acgaccacgaccgacccgaaccacga
B9	Round1_BC_21	/5Phos/AGGCCAGAGCATTCGACGCTCGAacgaccacgaccgacccgaaccacga					/5Phos/AGGCCAGAGCATTCG		ACGCTCGA	acgaccacgaccgacccgaaccacga
B10	Round1_BC_22	/5Phos/AGGCCAGAGCATTCGACGTATCAacgaccacgaccgacccgaaccacga					/5Phos/AGGCCAGAGCATTCG		ACGTATCA	acgaccacgaccgacccgaaccacga
B11	Round1_BC_23	/5Phos/AGGCCAGAGCATTCGACTATGCAacgaccacgaccgacccgaaccacga					/5Phos/AGGCCAGAGCATTCG		ACTATGCA	acgaccacgaccgacccgaaccacga
B12	Round1_BC_24	/5Phos/AGGCCAGAGCATTCGAGAGTCAAacgaccacgaccgacccgaaccacga					/5Phos/AGGCCAGAGCATTCG		AGAGTCAA	acgaccacgaccgacccgaaccacga
C1	Round1_BC_25	/5Phos/AGGCCAGAGCATTCGAGATCGCAacgaccacgaccgacccgaaccacga					/5Phos/AGGCCAGAGCATTCG		AGATCGCA	acgaccacgaccgacccgaaccacga
C2	Round1_BC_26	/5Phos/AGGCCAGAGCATTCGAGCAGGAAacgaccacgaccgacccgaaccacga					/5Phos/AGGCCAGAGCATTCG		AGCAGGAA	acgaccacgaccgacccgaaccacga
C3	Round1_BC_27	/5Phos/AGGCCAGAGCATTCGAGTCACTAacgaccacgaccgacccgaaccacga					/5Phos/AGGCCAGAGCATTCG		AGTCACTA	acgaccacgaccgacccgaaccacga
C4	Round1_BC_28	/5Phos/AGGCCAGAGCATTCGATCCTGTAacgaccacgaccgacccgaaccacga					/5Phos/AGGCCAGAGCATTCG		ATCCTGTA	acgaccacgaccgacccgaaccacga
C5	Round1_BC_29	/5Phos/AGGCCAGAGCATTCGATTGAGGAacgaccacgaccgacccgaaccacga					/5Phos/AGGCCAGAGCATTCG		ATTGAGGA	acgaccacgaccgacccgaaccacga
C6	Round1_BC_30	/5Phos/AGGCCAGAGCATTCGCAACCACAacgaccacgaccgacccgaaccacga					/5Phos/AGGCCAGAGCATTCG		CAACCACA	acgaccacgaccgacccgaaccacga
C7	Round1_BC_31	/5Phos/AGGCCAGAGCATTCGGACTAGTAacgaccacgaccgacccgaaccacga					/5Phos/AGGCCAGAGCATTCG		GACTAGTA	acgaccacgaccgacccgaaccacga
C8	Round1_BC_32	/5Phos/AGGCCAGAGCATTCGCAATGGAAacgaccacgaccgacccgaaccacga					/5Phos/AGGCCAGAGCATTCG		CAATGGAA	acgaccacgaccgacccgaaccacga
C9	Round1_BC_33	/5Phos/AGGCCAGAGCATTCGCACTTCGAacgaccacgaccgacccgaaccacga					/5Phos/AGGCCAGAGCATTCG		CACTTCGA	acgaccacgaccgacccgaaccacga
C10	Round1_BC_34	/5Phos/AGGCCAGAGCATTCGCAGCGTTAacgaccacgaccgacccgaaccacga					/5Phos/AGGCCAGAGCATTCG		CAGCGTTA	acgaccacgaccgacccgaaccacga
C11	Round1_BC_35	/5Phos/AGGCCAGAGCATTCGCATACCAAacgaccacgaccgacccgaaccacga					/5Phos/AGGCCAGAGCATTCG		CATACCAA	acgaccacgaccgacccgaaccacga
C12	Round1_BC_36	/5Phos/AGGCCAGAGCATTCGCCAGTTCAacgaccacgaccgacccgaaccacga					/5Phos/AGGCCAGAGCATTCG		CCAGTTCA	acgaccacgaccgacccgaaccacga
D1	Round1_BC_37	/5Phos/AGGCCAGAGCATTCGCCGAAGTAacgaccacgaccgacccgaaccacga					/5Phos/AGGCCAGAGCATTCG		CCGAAGTA	acgaccacgaccgacccgaaccacga
D2	Round1_BC_38	/5Phos/AGGCCAGAGCATTCGCCGTGAGAacgaccacgaccgacccgaaccacga					/5Phos/AGGCCAGAGCATTCG		CCGTGAGA	acgaccacgaccgacccgaaccacga
D3	Round1_BC_39	/5Phos/AGGCCAGAGCATTCGCCTCCTGAacgaccacgaccgacccgaaccacga					/5Phos/AGGCCAGAGCATTCG		CCTCCTGA	acgaccacgaccgacccgaaccacga
D4	Round1_BC_40	/5Phos/AGGCCAGAGCATTCGCGAACTTAacgaccacgaccgacccgaaccacga					/5Phos/AGGCCAGAGCATTCG		CGAACTTA	acgaccacgaccgacccgaaccacga
D5	Round1_BC_41	/5Phos/AGGCCAGAGCATTCGCGACTGGAacgaccacgaccgacccgaaccacga					/5Phos/AGGCCAGAGCATTCG		CGACTGGA	acgaccacgaccgacccgaaccacga
D6	Round1_BC_42	/5Phos/AGGCCAGAGCATTCGCGCATACAacgaccacgaccgacccgaaccacga					/5Phos/AGGCCAGAGCATTCG		CGCATACA	acgaccacgaccgacccgaaccacga
D7	Round1_BC_43	/5Phos/AGGCCAGAGCATTCGCTCAATGAacgaccacgaccgacccgaaccacga					/5Phos/AGGCCAGAGCATTCG		CTCAATGA	acgaccacgaccgacccgaaccacga
D8	Round1_BC_44	/5Phos/AGGCCAGAGCATTCGCTGAGCCAacgaccacgaccgacccgaaccacga					/5Phos/AGGCCAGAGCATTCG		CTGAGCCA	acgaccacgaccgacccgaaccacga
D9	Round1_BC_45	/5Phos/AGGCCAGAGCATTCGCTGGCATAacgaccacgaccgacccgaaccacga					/5Phos/AGGCCAGAGCATTCG		CTGGCATA	acgaccacgaccgacccgaaccacga
D10	Round1_BC_46	/5Phos/AGGCCAGAGCATTCGAACTCACCacgaccacgaccgacccgaaccacga					/5Phos/AGGCCAGAGCATTCG		AACTCACC	acgaccacgaccgacccgaaccacga
D11	Round1_BC_47	/5Phos/AGGCCAGAGCATTCGCAAGACTAacgaccacgaccgacccgaaccacga					/5Phos/AGGCCAGAGCATTCG		CAAGACTA	acgaccacgaccgacccgaaccacga
D12	Round1_BC_48	/5Phos/AGGCCAGAGCATTCGGAGCTGAAacgaccacgaccgacccgaaccacga					/5Phos/AGGCCAGAGCATTCG		GAGCTGAA	acgaccacgaccgacccgaaccacga
E1	Round1_BC_49	/5Phos/AGGCCAGAGCATTCGAACTATTGacgaccacgaccgacccgaaccacga					/5Phos/AGGCCAGAGCATTCG		AACTATTG	acgaccacgaccgacccgaaccacga
E2	Round1_BC_50	/5Phos/AGGCCAGAGCATTCGAAGATTCGacgaccacgaccgacccgaaccacga					/5Phos/AGGCCAGAGCATTCG		AAGATTCG	acgaccacgaccgacccgaaccacga
E3	Round1_BC_51	/5Phos/AGGCCAGAGCATTCGAAGCCGCCacgaccacgaccgacccgaaccacga					/5Phos/AGGCCAGAGCATTCG		AAGCCGCC	acgaccacgaccgacccgaaccacga
E4	Round1_BC_52	/5Phos/AGGCCAGAGCATTCGAAGCTAAGacgaccacgaccgacccgaaccacga					/5Phos/AGGCCAGAGCATTCG		AAGCTAAG	acgaccacgaccgacccgaaccacga
E5	Round1_BC_53	/5Phos/AGGCCAGAGCATTCGAAGTATATacgaccacgaccgacccgaaccacga					/5Phos/AGGCCAGAGCATTCG		AAGTATAT	acgaccacgaccgacccgaaccacga
E6	Round1_BC_54	/5Phos/AGGCCAGAGCATTCGAATCGACTacgaccacgaccgacccgaaccacga					/5Phos/AGGCCAGAGCATTCG		AATCGACT	acgaccacgaccgacccgaaccacga
E7	Round1_BC_55	/5Phos/AGGCCAGAGCATTCGAATGAATCacgaccacgaccgacccgaaccacga					/5Phos/AGGCCAGAGCATTCG		AATGAATC	acgaccacgaccgacccgaaccacga
E8	Round1_BC_56	/5Phos/AGGCCAGAGCATTCGAATGACCGacgaccacgaccgacccgaaccacga					/5Phos/AGGCCAGAGCATTCG		AATGACCG	acgaccacgaccgacccgaaccacga
E9	Round1_BC_57	/5Phos/AGGCCAGAGCATTCGACAATCAGacgaccacgaccgacccgaaccacga					/5Phos/AGGCCAGAGCATTCG		ACAATCAG	acgaccacgaccgacccgaaccacga
E10	Round1_BC_58	/5Phos/AGGCCAGAGCATTCGACAATTCCacgaccacgaccgacccgaaccacga					/5Phos/AGGCCAGAGCATTCG		ACAATTCC	acgaccacgaccgacccgaaccacga
E11	Round1_BC_59	/5Phos/AGGCCAGAGCATTCGACACTGTTacgaccacgaccgacccgaaccacga					/5Phos/AGGCCAGAGCATTCG		ACACTGTT	acgaccacgaccgacccgaaccacga
E12	Round1_BC_60	/5Phos/AGGCCAGAGCATTCGACAGCTCGacgaccacgaccgacccgaaccacga					/5Phos/AGGCCAGAGCATTCG		ACAGCTCG	acgaccacgaccgacccgaaccacga
F1	Round1_BC_61	/5Phos/AGGCCAGAGCATTCGACAGTATGacgaccacgaccgacccgaaccacga					/5Phos/AGGCCAGAGCATTCG		ACAGTATG	acgaccacgaccgacccgaaccacga
F2	Round1_BC_62	/5Phos/AGGCCAGAGCATTCGACATAATTacgaccacgaccgacccgaaccacga					/5Phos/AGGCCAGAGCATTCG		ACATAATT	acgaccacgaccgacccgaaccacga
F3	Round1_BC_63	/5Phos/AGGCCAGAGCATTCGACCAACTCacgaccacgaccgacccgaaccacga					/5Phos/AGGCCAGAGCATTCG		ACCAACTC	acgaccacgaccgacccgaaccacga
F4	Round1_BC_64	/5Phos/AGGCCAGAGCATTCGACCAAGCGacgaccacgaccgacccgaaccacga					/5Phos/AGGCCAGAGCATTCG		ACCAAGCG	acgaccacgaccgacccgaaccacga
F5	Round1_BC_65	/5Phos/AGGCCAGAGCATTCGACCAGTTGacgaccacgaccgacccgaaccacga					/5Phos/AGGCCAGAGCATTCG		ACCAGTTG	acgaccacgaccgacccgaaccacga
F6	Round1_BC_66	/5Phos/AGGCCAGAGCATTCGACCGTCCAacgaccacgaccgacccgaaccacga					/5Phos/AGGCCAGAGCATTCG		ACCGTCCA	acgaccacgaccgacccgaaccacga
F7	Round1_BC_67	/5Phos/AGGCCAGAGCATTCGACCTCAGCacgaccacgaccgacccgaaccacga					/5Phos/AGGCCAGAGCATTCG		ACCTCAGC	acgaccacgaccgacccgaaccacga
F8	Round1_BC_68	/5Phos/AGGCCAGAGCATTCGACGGAGCCacgaccacgaccgacccgaaccacga					/5Phos/AGGCCAGAGCATTCG		ACGGAGCC	acgaccacgaccgacccgaaccacga
F9	Round1_BC_69	/5Phos/AGGCCAGAGCATTCGACGTTACGacgaccacgaccgacccgaaccacga					/5Phos/AGGCCAGAGCATTCG		ACGTTACG	acgaccacgaccgacccgaaccacga
F10	Round1_BC_70	/5Phos/AGGCCAGAGCATTCGACTCCGTAacgaccacgaccgacccgaaccacga					/5Phos/AGGCCAGAGCATTCG		ACTCCGTA	acgaccacgaccgacccgaaccacga
F11	Round1_BC_71	/5Phos/AGGCCAGAGCATTCGACTCTTAGacgaccacgaccgacccgaaccacga					/5Phos/AGGCCAGAGCATTCG		ACTCTTAG	acgaccacgaccgacccgaaccacga
F12	Round1_BC_72	/5Phos/AGGCCAGAGCATTCGACTGATGCacgaccacgaccgacccgaaccacga					/5Phos/AGGCCAGAGCATTCG		ACTGATGC	acgaccacgaccgacccgaaccacga
G1	Round1_BC_73	/5Phos/AGGCCAGAGCATTCGACTGTAGTacgaccacgaccgacccgaaccacga					/5Phos/AGGCCAGAGCATTCG		ACTGTAGT	acgaccacgaccgacccgaaccacga
G2	Round1_BC_74	/5Phos/AGGCCAGAGCATTCGAGACAGCTacgaccacgaccgacccgaaccacga					/5Phos/AGGCCAGAGCATTCG		AGACAGCT	acgaccacgaccgacccgaaccacga
G3	Round1_BC_75	/5Phos/AGGCCAGAGCATTCGAGCAGCCTacgaccacgaccgacccgaaccacga					/5Phos/AGGCCAGAGCATTCG		AGCAGCCT	acgaccacgaccgacccgaaccacga
G4	Round1_BC_76	/5Phos/AGGCCAGAGCATTCGAGCCAAGCacgaccacgaccgacccgaaccacga					/5Phos/AGGCCAGAGCATTCG		AGCCAAGC	acgaccacgaccgacccgaaccacga
G5	Round1_BC_77	/5Phos/AGGCCAGAGCATTCGAGGCTTACacgaccacgaccgacccgaaccacga					/5Phos/AGGCCAGAGCATTCG		AGGCTTAC	acgaccacgaccgacccgaaccacga
G6	Round1_BC_78	/5Phos/AGGCCAGAGCATTCGAGGTACGCacgaccacgaccgacccgaaccacga					/5Phos/AGGCCAGAGCATTCG		AGGTACGC	acgaccacgaccgacccgaaccacga
G7	Round1_BC_79	/5Phos/AGGCCAGAGCATTCGAGGTGGCGacgaccacgaccgacccgaaccacga					/5Phos/AGGCCAGAGCATTCG		AGGTGGCG	acgaccacgaccgacccgaaccacga
G8	Round1_BC_80	/5Phos/AGGCCAGAGCATTCGAGTAGTTCacgaccacgaccgacccgaaccacga					/5Phos/AGGCCAGAGCATTCG		AGTAGTTC	acgaccacgaccgacccgaaccacga
G9	Round1_BC_81	/5Phos/AGGCCAGAGCATTCGATAGCCAGacgaccacgaccgacccgaaccacga					/5Phos/AGGCCAGAGCATTCG		ATAGCCAG	acgaccacgaccgacccgaaccacga
G10	Round1_BC_82	/5Phos/AGGCCAGAGCATTCGATAGGTATacgaccacgaccgacccgaaccacga					/5Phos/AGGCCAGAGCATTCG		ATAGGTAT	acgaccacgaccgacccgaaccacga
G11	Round1_BC_83	/5Phos/AGGCCAGAGCATTCGATCATGGCacgaccacgaccgacccgaaccacga					/5Phos/AGGCCAGAGCATTCG		ATCATGGC	acgaccacgaccgacccgaaccacga
G12	Round1_BC_84	/5Phos/AGGCCAGAGCATTCGATCCGGCTacgaccacgaccgacccgaaccacga					/5Phos/AGGCCAGAGCATTCG		ATCCGGCT	acgaccacgaccgacccgaaccacga
H1	Round1_BC_85	/5Phos/AGGCCAGAGCATTCGATCGATCGacgaccacgaccgacccgaaccacga					/5Phos/AGGCCAGAGCATTCG		ATCGATCG	acgaccacgaccgacccgaaccacga
H2	Round1_BC_86	/5Phos/AGGCCAGAGCATTCGATGCGAGCacgaccacgaccgacccgaaccacga					/5Phos/AGGCCAGAGCATTCG		ATGCGAGC	acgaccacgaccgacccgaaccacga
H3	Round1_BC_87	/5Phos/AGGCCAGAGCATTCGCAATATTCacgaccacgaccgacccgaaccacga					/5Phos/AGGCCAGAGCATTCG		CAATATTC	acgaccacgaccgacccgaaccacga
H4	Round1_BC_88	/5Phos/AGGCCAGAGCATTCGCAATTCAGacgaccacgaccgacccgaaccacga					/5Phos/AGGCCAGAGCATTCG		CAATTCAG	acgaccacgaccgacccgaaccacga
H5	Round1_BC_89	/5Phos/AGGCCAGAGCATTCGCACATTAGacgaccacgaccgacccgaaccacga					/5Phos/AGGCCAGAGCATTCG		CACATTAG	acgaccacgaccgacccgaaccacga
H6	Round1_BC_90	/5Phos/AGGCCAGAGCATTCGCAGTTAACacgaccacgaccgacccgaaccacga					/5Phos/AGGCCAGAGCATTCG		CAGTTAAC	acgaccacgaccgacccgaaccacga
H7	Round1_BC_91	/5Phos/AGGCCAGAGCATTCGCATACTCGacgaccacgaccgacccgaaccacga					/5Phos/AGGCCAGAGCATTCG		CATACTCG	acgaccacgaccgacccgaaccacga
H8	Round1_BC_92	/5Phos/AGGCCAGAGCATTCGCATAGTGTacgaccacgaccgacccgaaccacga					/5Phos/AGGCCAGAGCATTCG		CATAGTGT	acgaccacgaccgacccgaaccacga
H9	Round1_BC_93	/5Phos/AGGCCAGAGCATTCGCATCCGACacgaccacgaccgacccgaaccacga					/5Phos/AGGCCAGAGCATTCG		CATCCGAC	acgaccacgaccgacccgaaccacga
H10	Round1_BC_94	/5Phos/AGGCCAGAGCATTCGCATGTACCacgaccacgaccgacccgaaccacga					/5Phos/AGGCCAGAGCATTCG		CATGTACC	acgaccacgaccgacccgaaccacga
H11	Round1_BC_95	/5Phos/AGGCCAGAGCATTCGCCAACCATacgaccacgaccgacccgaaccacga					/5Phos/AGGCCAGAGCATTCG		CCAACCAT	acgaccacgaccgacccgaaccacga
H12	Round1_BC_96	/5Phos/AGGCCAGAGCATTCGCCACTGCCacgaccacgaccgacccgaaccacga					/5Phos/AGGCCAGAGCATTCG		CCACTGCC	acgaccacgaccgacccgaaccacga

## Sheet: Indexed ligation oligos
Well	Name	Sequence					Overhang for PCR:	UMI:	Barcodes:	Complementary to RT overhang:
A1	Round2_Lig_01	CAGACGTGTGCTCTTCCGANNNNNNNNNNCCAGGCTTATCCACGTGCTTGAG					CAGACGTGTGCTCTTCCGA	NNNNNNNNNN	CCAGGCTT	ATCCACGTGCTTGAG
A2	Round2_Lig_02	CAGACGTGTGCTCTTCCGANNNNNNNNNNCCGCATGTATCCACGTGCTTGAG					CAGACGTGTGCTCTTCCGA	NNNNNNNNNN	CCGCATGT	ATCCACGTGCTTGAG
A3	Round2_Lig_03	CAGACGTGTGCTCTTCCGANNNNNNNNNNCCGTAATCATCCACGTGCTTGAG					CAGACGTGTGCTCTTCCGA	NNNNNNNNNN	CCGTAATC	ATCCACGTGCTTGAG
A4	Round2_Lig_04	CAGACGTGTGCTCTTCCGANNNNNNNNNNCCGTCGCGATCCACGTGCTTGAG					CAGACGTGTGCTCTTCCGA	NNNNNNNNNN	CCGTCGCG	ATCCACGTGCTTGAG
A5	Round2_Lig_05	CAGACGTGTGCTCTTCCGANNNNNNNNNNCCGTCTATATCCACGTGCTTGAG					CAGACGTGTGCTCTTCCGA	NNNNNNNNNN	CCGTCTAT	ATCCACGTGCTTGAG
A6	Round2_Lig_06	CAGACGTGTGCTCTTCCGANNNNNNNNNNCCTGACGTATCCACGTGCTTGAG					CAGACGTGTGCTCTTCCGA	NNNNNNNNNN	CCTGACGT	ATCCACGTGCTTGAG
A7	Round2_Lig_07	CAGACGTGTGCTCTTCCGANNNNNNNNNNCCTGCCACATCCACGTGCTTGAG					CAGACGTGTGCTCTTCCGA	NNNNNNNNNN	CCTGCCAC	ATCCACGTGCTTGAG
A8	Round2_Lig_08	CAGACGTGTGCTCTTCCGANNNNNNNNNNCCTTCGTCATCCACGTGCTTGAG					CAGACGTGTGCTCTTCCGA	NNNNNNNNNN	CCTTCGTC	ATCCACGTGCTTGAG
A9	Round2_Lig_09	CAGACGTGTGCTCTTCCGANNNNNNNNNNCCTTGACGATCCACGTGCTTGAG					CAGACGTGTGCTCTTCCGA	NNNNNNNNNN	CCTTGACG	ATCCACGTGCTTGAG
A10	Round2_Lig_10	CAGACGTGTGCTCTTCCGANNNNNNNNNNCGAGCTGTATCCACGTGCTTGAG					CAGACGTGTGCTCTTCCGA	NNNNNNNNNN	CGAGCTGT	ATCCACGTGCTTGAG
A11	Round2_Lig_11	CAGACGTGTGCTCTTCCGANNNNNNNNNNCGATTGTGATCCACGTGCTTGAG					CAGACGTGTGCTCTTCCGA	NNNNNNNNNN	CGATTGTG	ATCCACGTGCTTGAG
A12	Round2_Lig_12	CAGACGTGTGCTCTTCCGANNNNNNNNNNCGCCATTAATCCACGTGCTTGAG					CAGACGTGTGCTCTTCCGA	NNNNNNNNNN	CGCCATTA	ATCCACGTGCTTGAG
B1	Round2_Lig_13	CAGACGTGTGCTCTTCCGANNNNNNNNNNCGCGACAAATCCACGTGCTTGAG					CAGACGTGTGCTCTTCCGA	NNNNNNNNNN	CGCGACAA	ATCCACGTGCTTGAG
B2	Round2_Lig_14	CAGACGTGTGCTCTTCCGANNNNNNNNNNCGGACGGCATCCACGTGCTTGAG					CAGACGTGTGCTCTTCCGA	NNNNNNNNNN	CGGACGGC	ATCCACGTGCTTGAG
B3	Round2_Lig_15	CAGACGTGTGCTCTTCCGANNNNNNNNNNCGGCTTCAATCCACGTGCTTGAG					CAGACGTGTGCTCTTCCGA	NNNNNNNNNN	CGGCTTCA	ATCCACGTGCTTGAG
B4	Round2_Lig_16	CAGACGTGTGCTCTTCCGANNNNNNNNNNCGGTACTTATCCACGTGCTTGAG					CAGACGTGTGCTCTTCCGA	NNNNNNNNNN	CGGTACTT	ATCCACGTGCTTGAG
B5	Round2_Lig_17	CAGACGTGTGCTCTTCCGANNNNNNNNNNCGGTGAATATCCACGTGCTTGAG					CAGACGTGTGCTCTTCCGA	NNNNNNNNNN	CGGTGAAT	ATCCACGTGCTTGAG
B6	Round2_Lig_18	CAGACGTGTGCTCTTCCGANNNNNNNNNNCGGTTATAATCCACGTGCTTGAG					CAGACGTGTGCTCTTCCGA	NNNNNNNNNN	CGGTTATA	ATCCACGTGCTTGAG
B7	Round2_Lig_19	CAGACGTGTGCTCTTCCGANNNNNNNNNNCGTAATACATCCACGTGCTTGAG					CAGACGTGTGCTCTTCCGA	NNNNNNNNNN	CGTAATAC	ATCCACGTGCTTGAG
B8	Round2_Lig_20	CAGACGTGTGCTCTTCCGANNNNNNNNNNCGTATCGAATCCACGTGCTTGAG					CAGACGTGTGCTCTTCCGA	NNNNNNNNNN	CGTATCGA	ATCCACGTGCTTGAG
B9	Round2_Lig_21	CAGACGTGTGCTCTTCCGANNNNNNNNNNCGTCAGTGATCCACGTGCTTGAG					CAGACGTGTGCTCTTCCGA	NNNNNNNNNN	CGTCAGTG	ATCCACGTGCTTGAG
B10	Round2_Lig_22	CAGACGTGTGCTCTTCCGANNNNNNNNNNCGTTAGATATCCACGTGCTTGAG					CAGACGTGTGCTCTTCCGA	NNNNNNNNNN	CGTTAGAT	ATCCACGTGCTTGAG
B11	Round2_Lig_23	CAGACGTGTGCTCTTCCGANNNNNNNNNNCTAACGAGATCCACGTGCTTGAG					CAGACGTGTGCTCTTCCGA	NNNNNNNNNN	CTAACGAG	ATCCACGTGCTTGAG
B12	Round2_Lig_24	CAGACGTGTGCTCTTCCGANNNNNNNNNNCTAATCGTATCCACGTGCTTGAG					CAGACGTGTGCTCTTCCGA	NNNNNNNNNN	CTAATCGT	ATCCACGTGCTTGAG
C1	Round2_Lig_25	CAGACGTGTGCTCTTCCGANNNNNNNNNNCTAATTCGATCCACGTGCTTGAG					CAGACGTGTGCTCTTCCGA	NNNNNNNNNN	CTAATTCG	ATCCACGTGCTTGAG
C2	Round2_Lig_26	CAGACGTGTGCTCTTCCGANNNNNNNNNNCTACCAGTATCCACGTGCTTGAG					CAGACGTGTGCTCTTCCGA	NNNNNNNNNN	CTACCAGT	ATCCACGTGCTTGAG
C3	Round2_Lig_27	CAGACGTGTGCTCTTCCGANNNNNNNNNNCTAGAATGATCCACGTGCTTGAG					CAGACGTGTGCTCTTCCGA	NNNNNNNNNN	CTAGAATG	ATCCACGTGCTTGAG
C4	Round2_Lig_28	CAGACGTGTGCTCTTCCGANNNNNNNNNNCTGACAATATCCACGTGCTTGAG					CAGACGTGTGCTCTTCCGA	NNNNNNNNNN	CTGACAAT	ATCCACGTGCTTGAG
C5	Round2_Lig_29	CAGACGTGTGCTCTTCCGANNNNNNNNNNCTTCACTTATCCACGTGCTTGAG					CAGACGTGTGCTCTTCCGA	NNNNNNNNNN	CTTCACTT	ATCCACGTGCTTGAG
C6	Round2_Lig_30	CAGACGTGTGCTCTTCCGANNNNNNNNNNCTTCGCAGATCCACGTGCTTGAG					CAGACGTGTGCTCTTCCGA	NNNNNNNNNN	CTTCGCAG	ATCCACGTGCTTGAG
C7	Round2_Lig_31	CAGACGTGTGCTCTTCCGANNNNNNNNNNGACCATCTATCCACGTGCTTGAG					CAGACGTGTGCTCTTCCGA	NNNNNNNNNN	GACCATCT	ATCCACGTGCTTGAG
C8	Round2_Lig_32	CAGACGTGTGCTCTTCCGANNNNNNNNNNGACGATACATCCACGTGCTTGAG					CAGACGTGTGCTCTTCCGA	NNNNNNNNNN	GACGATAC	ATCCACGTGCTTGAG
C9	Round2_Lig_33	CAGACGTGTGCTCTTCCGANNNNNNNNNNGACGGTCGATCCACGTGCTTGAG					CAGACGTGTGCTCTTCCGA	NNNNNNNNNN	GACGGTCG	ATCCACGTGCTTGAG
C10	Round2_Lig_34	CAGACGTGTGCTCTTCCGANNNNNNNNNNGAGACAGCATCCACGTGCTTGAG					CAGACGTGTGCTCTTCCGA	NNNNNNNNNN	GAGACAGC	ATCCACGTGCTTGAG
C11	Round2_Lig_35	CAGACGTGTGCTCTTCCGANNNNNNNNNNGAGTCGATATCCACGTGCTTGAG					CAGACGTGTGCTCTTCCGA	NNNNNNNNNN	GAGTCGAT	ATCCACGTGCTTGAG
C12	Round2_Lig_36	CAGACGTGTGCTCTTCCGANNNNNNNNNNGATACGCAATCCACGTGCTTGAG					CAGACGTGTGCTCTTCCGA	NNNNNNNNNN	GATACGCA	ATCCACGTGCTTGAG
D1	Round2_Lig_37	CAGACGTGTGCTCTTCCGANNNNNNNNNNGATTGGTTATCCACGTGCTTGAG					CAGACGTGTGCTCTTCCGA	NNNNNNNNNN	GATTGGTT	ATCCACGTGCTTGAG
D2	Round2_Lig_38	CAGACGTGTGCTCTTCCGANNNNNNNNNNGCAACAGTATCCACGTGCTTGAG					CAGACGTGTGCTCTTCCGA	NNNNNNNNNN	GCAACAGT	ATCCACGTGCTTGAG
D3	Round2_Lig_39	CAGACGTGTGCTCTTCCGANNNNNNNNNNGCAGCACCATCCACGTGCTTGAG					CAGACGTGTGCTCTTCCGA	NNNNNNNNNN	GCAGCACC	ATCCACGTGCTTGAG
D4	Round2_Lig_40	CAGACGTGTGCTCTTCCGANNNNNNNNNNGCATAGCTATCCACGTGCTTGAG					CAGACGTGTGCTCTTCCGA	NNNNNNNNNN	GCATAGCT	ATCCACGTGCTTGAG
D5	Round2_Lig_41	CAGACGTGTGCTCTTCCGANNNNNNNNNNGCATGCCGATCCACGTGCTTGAG					CAGACGTGTGCTCTTCCGA	NNNNNNNNNN	GCATGCCG	ATCCACGTGCTTGAG
D6	Round2_Lig_42	CAGACGTGTGCTCTTCCGANNNNNNNNNNGCATTAATATCCACGTGCTTGAG					CAGACGTGTGCTCTTCCGA	NNNNNNNNNN	GCATTAAT	ATCCACGTGCTTGAG
D7	Round2_Lig_43	CAGACGTGTGCTCTTCCGANNNNNNNNNNGCATTCTAATCCACGTGCTTGAG					CAGACGTGTGCTCTTCCGA	NNNNNNNNNN	GCATTCTA	ATCCACGTGCTTGAG
D8	Round2_Lig_44	CAGACGTGTGCTCTTCCGANNNNNNNNNNGCCACCTAATCCACGTGCTTGAG					CAGACGTGTGCTCTTCCGA	NNNNNNNNNN	GCCACCTA	ATCCACGTGCTTGAG
D9	Round2_Lig_45	CAGACGTGTGCTCTTCCGANNNNNNNNNNGCCGTGAAATCCACGTGCTTGAG					CAGACGTGTGCTCTTCCGA	NNNNNNNNNN	GCCGTGAA	ATCCACGTGCTTGAG
D10	Round2_Lig_46	CAGACGTGTGCTCTTCCGANNNNNNNNNNGCGCCACGATCCACGTGCTTGAG					CAGACGTGTGCTCTTCCGA	NNNNNNNNNN	GCGCCACG	ATCCACGTGCTTGAG
D11	Round2_Lig_47	CAGACGTGTGCTCTTCCGANNNNNNNNNNGCGGATAAATCCACGTGCTTGAG					CAGACGTGTGCTCTTCCGA	NNNNNNNNNN	GCGGATAA	ATCCACGTGCTTGAG
D12	Round2_Lig_48	CAGACGTGTGCTCTTCCGANNNNNNNNNNGCTCGCTAATCCACGTGCTTGAG					CAGACGTGTGCTCTTCCGA	NNNNNNNNNN	GCTCGCTA	ATCCACGTGCTTGAG
E1	Round2_Lig_49	CAGACGTGTGCTCTTCCGANNNNNNNNNNGTACGCGCATCCACGTGCTTGAG					CAGACGTGTGCTCTTCCGA	NNNNNNNNNN	GTACGCGC	ATCCACGTGCTTGAG
E2	Round2_Lig_50	CAGACGTGTGCTCTTCCGANNNNNNNNNNGTACTACGATCCACGTGCTTGAG					CAGACGTGTGCTCTTCCGA	NNNNNNNNNN	GTACTACG	ATCCACGTGCTTGAG
E3	Round2_Lig_51	CAGACGTGTGCTCTTCCGANNNNNNNNNNGTAGCTAAATCCACGTGCTTGAG					CAGACGTGTGCTCTTCCGA	NNNNNNNNNN	GTAGCTAA	ATCCACGTGCTTGAG
E4	Round2_Lig_52	CAGACGTGTGCTCTTCCGANNNNNNNNNNGTCATCCAATCCACGTGCTTGAG					CAGACGTGTGCTCTTCCGA	NNNNNNNNNN	GTCATCCA	ATCCACGTGCTTGAG
E5	Round2_Lig_53	CAGACGTGTGCTCTTCCGANNNNNNNNNNGTCCGACCATCCACGTGCTTGAG					CAGACGTGTGCTCTTCCGA	NNNNNNNNNN	GTCCGACC	ATCCACGTGCTTGAG
E6	Round2_Lig_54	CAGACGTGTGCTCTTCCGANNNNNNNNNNGTCGGTTCATCCACGTGCTTGAG					CAGACGTGTGCTCTTCCGA	NNNNNNNNNN	GTCGGTTC	ATCCACGTGCTTGAG
E7	Round2_Lig_55	CAGACGTGTGCTCTTCCGANNNNNNNNNNGTCTCTATATCCACGTGCTTGAG					CAGACGTGTGCTCTTCCGA	NNNNNNNNNN	GTCTCTAT	ATCCACGTGCTTGAG
E8	Round2_Lig_56	CAGACGTGTGCTCTTCCGANNNNNNNNNNGTCTGCGTATCCACGTGCTTGAG					CAGACGTGTGCTCTTCCGA	NNNNNNNNNN	GTCTGCGT	ATCCACGTGCTTGAG
E9	Round2_Lig_57	CAGACGTGTGCTCTTCCGANNNNNNNNNNGTGGATCTATCCACGTGCTTGAG					CAGACGTGTGCTCTTCCGA	NNNNNNNNNN	GTGGATCT	ATCCACGTGCTTGAG
E10	Round2_Lig_58	CAGACGTGTGCTCTTCCGANNNNNNNNNNGTGGTCCGATCCACGTGCTTGAG					CAGACGTGTGCTCTTCCGA	NNNNNNNNNN	GTGGTCCG	ATCCACGTGCTTGAG
E11	Round2_Lig_59	CAGACGTGTGCTCTTCCGANNNNNNNNNNGTGTATAGATCCACGTGCTTGAG					CAGACGTGTGCTCTTCCGA	NNNNNNNNNN	GTGTATAG	ATCCACGTGCTTGAG
E12	Round2_Lig_60	CAGACGTGTGCTCTTCCGANNNNNNNNNNGTTAATGCATCCACGTGCTTGAG					CAGACGTGTGCTCTTCCGA	NNNNNNNNNN	GTTAATGC	ATCCACGTGCTTGAG
F1	Round2_Lig_61	CAGACGTGTGCTCTTCCGANNNNNNNNNNGTTATGGTATCCACGTGCTTGAG					CAGACGTGTGCTCTTCCGA	NNNNNNNNNN	GTTATGGT	ATCCACGTGCTTGAG
F2	Round2_Lig_62	CAGACGTGTGCTCTTCCGANNNNNNNNNNGTTCTAACATCCACGTGCTTGAG					CAGACGTGTGCTCTTCCGA	NNNNNNNNNN	GTTCTAAC	ATCCACGTGCTTGAG
F3	Round2_Lig_63	CAGACGTGTGCTCTTCCGANNNNNNNNNNGTTGCTGTATCCACGTGCTTGAG					CAGACGTGTGCTCTTCCGA	NNNNNNNNNN	GTTGCTGT	ATCCACGTGCTTGAG
F4	Round2_Lig_64	CAGACGTGTGCTCTTCCGANNNNNNNNNNTAACCTTCATCCACGTGCTTGAG					CAGACGTGTGCTCTTCCGA	NNNNNNNNNN	TAACCTTC	ATCCACGTGCTTGAG
F5	Round2_Lig_65	CAGACGTGTGCTCTTCCGANNNNNNNNNNTAACGCGTATCCACGTGCTTGAG					CAGACGTGTGCTCTTCCGA	NNNNNNNNNN	TAACGCGT	ATCCACGTGCTTGAG
F6	Round2_Lig_66	CAGACGTGTGCTCTTCCGANNNNNNNNNNTAAGCGTAATCCACGTGCTTGAG					CAGACGTGTGCTCTTCCGA	NNNNNNNNNN	TAAGCGTA	ATCCACGTGCTTGAG
F7	Round2_Lig_67	CAGACGTGTGCTCTTCCGANNNNNNNNNNTAAGGTAAATCCACGTGCTTGAG					CAGACGTGTGCTCTTCCGA	NNNNNNNNNN	TAAGGTAA	ATCCACGTGCTTGAG
F8	Round2_Lig_68	CAGACGTGTGCTCTTCCGANNNNNNNNNNTAATCGGCATCCACGTGCTTGAG					CAGACGTGTGCTCTTCCGA	NNNNNNNNNN	TAATCGGC	ATCCACGTGCTTGAG
F9	Round2_Lig_69	CAGACGTGTGCTCTTCCGANNNNNNNNNNTACCGTCAATCCACGTGCTTGAG					CAGACGTGTGCTCTTCCGA	NNNNNNNNNN	TACCGTCA	ATCCACGTGCTTGAG
F10	Round2_Lig_70	CAGACGTGTGCTCTTCCGANNNNNNNNNNTACCTTGCATCCACGTGCTTGAG					CAGACGTGTGCTCTTCCGA	NNNNNNNNNN	TACCTTGC	ATCCACGTGCTTGAG
F11	Round2_Lig_71	CAGACGTGTGCTCTTCCGANNNNNNNNNNTACGTCACATCCACGTGCTTGAG					CAGACGTGTGCTCTTCCGA	NNNNNNNNNN	TACGTCAC	ATCCACGTGCTTGAG
F12	Round2_Lig_72	CAGACGTGTGCTCTTCCGANNNNNNNNNNTATAGACGATCCACGTGCTTGAG					CAGACGTGTGCTCTTCCGA	NNNNNNNNNN	TATAGACG	ATCCACGTGCTTGAG
G1	Round2_Lig_73	CAGACGTGTGCTCTTCCGANNNNNNNNNNTATTATAAATCCACGTGCTTGAG					CAGACGTGTGCTCTTCCGA	NNNNNNNNNN	TATTATAA	ATCCACGTGCTTGAG
G2	Round2_Lig_74	CAGACGTGTGCTCTTCCGANNNNNNNNNNTATTCATAATCCACGTGCTTGAG					CAGACGTGTGCTCTTCCGA	NNNNNNNNNN	TATTCATA	ATCCACGTGCTTGAG
G3	Round2_Lig_75	CAGACGTGTGCTCTTCCGANNNNNNNNNNTCACGGTAATCCACGTGCTTGAG					CAGACGTGTGCTCTTCCGA	NNNNNNNNNN	TCACGGTA	ATCCACGTGCTTGAG
G4	Round2_Lig_76	CAGACGTGTGCTCTTCCGANNNNNNNNNNTCATGTGTATCCACGTGCTTGAG					CAGACGTGTGCTCTTCCGA	NNNNNNNNNN	TCATGTGT	ATCCACGTGCTTGAG
G5	Round2_Lig_77	CAGACGTGTGCTCTTCCGANNNNNNNNNNTCCTCGGAATCCACGTGCTTGAG					CAGACGTGTGCTCTTCCGA	NNNNNNNNNN	TCCTCGGA	ATCCACGTGCTTGAG
G6	Round2_Lig_78	CAGACGTGTGCTCTTCCGANNNNNNNNNNTCGATTACATCCACGTGCTTGAG					CAGACGTGTGCTCTTCCGA	NNNNNNNNNN	TCGATTAC	ATCCACGTGCTTGAG
G7	Round2_Lig_79	CAGACGTGTGCTCTTCCGANNNNNNNNNNTCGCGTAGATCCACGTGCTTGAG					CAGACGTGTGCTCTTCCGA	NNNNNNNNNN	TCGCGTAG	ATCCACGTGCTTGAG
G8	Round2_Lig_80	CAGACGTGTGCTCTTCCGANNNNNNNNNNTCGTAGATATCCACGTGCTTGAG					CAGACGTGTGCTCTTCCGA	NNNNNNNNNN	TCGTAGAT	ATCCACGTGCTTGAG
G9	Round2_Lig_81	CAGACGTGTGCTCTTCCGANNNNNNNNNNTCTACAATATCCACGTGCTTGAG					CAGACGTGTGCTCTTCCGA	NNNNNNNNNN	TCTACAAT	ATCCACGTGCTTGAG
G10	Round2_Lig_82	CAGACGTGTGCTCTTCCGANNNNNNNNNNTCTCACCGATCCACGTGCTTGAG					CAGACGTGTGCTCTTCCGA	NNNNNNNNNN	TCTCACCG	ATCCACGTGCTTGAG
G11	Round2_Lig_83	CAGACGTGTGCTCTTCCGANNNNNNNNNNTCTCGGATATCCACGTGCTTGAG					CAGACGTGTGCTCTTCCGA	NNNNNNNNNN	TCTCGGAT	ATCCACGTGCTTGAG
G12	Round2_Lig_84	CAGACGTGTGCTCTTCCGANNNNNNNNNNTCTGCGGCATCCACGTGCTTGAG					CAGACGTGTGCTCTTCCGA	NNNNNNNNNN	TCTGCGGC	ATCCACGTGCTTGAG
H1	Round2_Lig_85	CAGACGTGTGCTCTTCCGANNNNNNNNNNTGAACTGCATCCACGTGCTTGAG					CAGACGTGTGCTCTTCCGA	NNNNNNNNNN	TGAACTGC	ATCCACGTGCTTGAG
H2	Round2_Lig_86	CAGACGTGTGCTCTTCCGANNNNNNNNNNTGACAATCATCCACGTGCTTGAG					CAGACGTGTGCTCTTCCGA	NNNNNNNNNN	TGACAATC	ATCCACGTGCTTGAG
H3	Round2_Lig_87	CAGACGTGTGCTCTTCCGANNNNNNNNNNTGACTGACATCCACGTGCTTGAG					CAGACGTGTGCTCTTCCGA	NNNNNNNNNN	TGACTGAC	ATCCACGTGCTTGAG
H4	Round2_Lig_88	CAGACGTGTGCTCTTCCGANNNNNNNNNNTGCACTATATCCACGTGCTTGAG					CAGACGTGTGCTCTTCCGA	NNNNNNNNNN	TGCACTAT	ATCCACGTGCTTGAG
H5	Round2_Lig_89	CAGACGTGTGCTCTTCCGANNNNNNNNNNTGCCAGCCATCCACGTGCTTGAG					CAGACGTGTGCTCTTCCGA	NNNNNNNNNN	TGCCAGCC	ATCCACGTGCTTGAG
H6	Round2_Lig_90	CAGACGTGTGCTCTTCCGANNNNNNNNNNTGCCGAATATCCACGTGCTTGAG					CAGACGTGTGCTCTTCCGA	NNNNNNNNNN	TGCCGAAT	ATCCACGTGCTTGAG
H7	Round2_Lig_91	CAGACGTGTGCTCTTCCGANNNNNNNNNNTGCGAAGTATCCACGTGCTTGAG					CAGACGTGTGCTCTTCCGA	NNNNNNNNNN	TGCGAAGT	ATCCACGTGCTTGAG
H8	Round2_Lig_92	CAGACGTGTGCTCTTCCGANNNNNNNNNNTGCGGCGCATCCACGTGCTTGAG					CAGACGTGTGCTCTTCCGA	NNNNNNNNNN	TGCGGCGC	ATCCACGTGCTTGAG
H9	Round2_Lig_93	CAGACGTGTGCTCTTCCGANNNNNNNNNNTGGACCTCATCCACGTGCTTGAG					CAGACGTGTGCTCTTCCGA	NNNNNNNNNN	TGGACCTC	ATCCACGTGCTTGAG
H10	Round2_Lig_94	CAGACGTGTGCTCTTCCGANNNNNNNNNNTGTATACCATCCACGTGCTTGAG					CAGACGTGTGCTCTTCCGA	NNNNNNNNNN	TGTATACC	ATCCACGTGCTTGAG
H11	Round2_Lig_95	CAGACGTGTGCTCTTCCGANNNNNNNNNNTGTCGGCGATCCACGTGCTTGAG					CAGACGTGTGCTCTTCCGA	NNNNNNNNNN	TGTCGGCG	ATCCACGTGCTTGAG
H12	Round2_Lig_96	CAGACGTGTGCTCTTCCGANNNNNNNNNNTGTCTCATATCCACGTGCTTGAG					CAGACGTGTGCTCTTCCGA	NNNNNNNNNN	TGTCTCAT	ATCCACGTGCTTGAG

## Sheet: Collision rate
Number of barcodes
Round 1:	96
Round 2:	96
Round 3:	96
	884736
Number of cells:
	40000
Number of collisions:
	890.729
Collision rate (%):
	2.22682
