# Supplementary material for: Single-cell analysis reveals context-dependent, cell-level selection of mtDNA
Source: Nature. 2024 Apr 24;629(8011):458–66. doi: 10.1038/s41586-024-07332-0 (PMC11078733; doi:10.1038/s41586-024-07332-0)
Supplement: Supplementary file 5 — SCI-LITE code supplement. [file 41586_2024_7332_MOESM5_ESM.zip]

Archive with 29 entries (24 files):
- scilite_code_supplement/
- scilite_code_supplement/readme.txt
- scilite_code_supplement/scilite-modeling/
- scilite_code_supplement/scilite-modeling/fit_inverse_sigmoid.py
- scilite_code_supplement/scilite-pipeline/
- scilite_code_supplement/scilite-pipeline/arg_parse.py
- scilite_code_supplement/scilite-pipeline/fig_edit_mut_het_mapping.png
- scilite_code_supplement/scilite-pipeline/README.md
- scilite_code_supplement/scilite-pipeline/driver.py
- scilite_code_supplement/scilite-pipeline/gen_read_info.py
- scilite_code_supplement/scilite-pipeline/argument_spreadsheet_template.xlsx
- scilite_code_supplement/scilite-pipeline/calc_heteroplasmy.py
- scilite_code_supplement/scilite-pipeline/utils.py
- scilite_code_supplement/scilite-pipeline/environment.yml
- scilite_code_supplement/test_dataset/
- scilite_code_supplement/test_dataset/scilite_pipeline.arguments.xlsx
- scilite_code_supplement/test_dataset/scilite_pipeline.full_dataset_output.csv
- scilite_code_supplement/test_dataset/fastq/
- scilite_code_supplement/test_dataset/fastq/A8_S8_L001_R2_001.fastq.gz
- scilite_code_supplement/test_dataset/fastq/A8_S8_L001_R1_001.fastq.gz
- scilite_code_supplement/test_dataset/fastq/A6_S6_L001_R2_001.fastq.gz
- scilite_code_supplement/test_dataset/fastq/A6_S6_L001_R1_001.fastq.gz
- scilite_code_supplement/test_dataset/fastq/A7_S7_L001_R2_001.fastq.gz
- scilite_code_supplement/test_dataset/fastq/A7_S7_L001_R1_001.fastq.gz
- scilite_code_supplement/test_dataset/r1_map.csv
- scilite_code_supplement/test_dataset/bc1_map.csv
- scilite_code_supplement/test_dataset/scilite_pipeline.test_dataset_expected_output.csv
- scilite_code_supplement/test_dataset/scilite_pipeline.arguments.csv
- scilite_code_supplement/test_dataset/bc2_list.csv
