# Supplementary material for: Single-cell analysis reveals context-dependent, cell-level selection of mtDNA
Source: Nature. 2024 Apr 24;629(8011):458–66. doi: 10.1038/s41586-024-07332-0 (PMC11078733; doi:10.1038/s41586-024-07332-0)
Supplement: Supplementary file 5 — SCI-LITE code supplement. [file 41586_2024_7332_MOESM5_ESM.zip › scilite_code_supplement/readme.txt]

This directory contains the source code to run the SCI-LITE data processing pipeline, along with an example
SCI-LITE dataset. The example data set comes from Figs. 3 and 4 of the SCI-LITE paper, and was generated
from 293T cells that were edited with either the LHON or SILENT DdCBEs and then followed in culture over
15 days and sampled for SCI-LITE at days 0, 5, 10, and 15.

First, please ensure the pipeline dependencies are installed. They are listed in the environment.yml file
in the code directory, and can easily be installed using conda with the following command, which should
only take ten minutes or less:

conda env create --name scilite --file=scilite-pipeline/environment.yml;
conda activate scilite;

Alternatively, the pipeline dependencies can be installed via pip or any other means of installing Python
packages and making them available for import. The package names and version numbers, where a specific
version is required, are listed in the environment.yml file in the pipeline code directory. We highly
recommend using the specified package versions, as the pipeline has not been extensively tested with
other versions of the dependencies.

Next, run the SCI-LITE pipeline on the test dataset. The test_dataset directory contains a subset of the raw
sequencing data, as well as the necessary argument files for the pipeline, which are explained in more detail
in the README.md file in the code directory as well as the documentation slide deck it links to. Here is the
command line to run the pipeline. It should take about 2-3 minutes to run:

python ./scilite-pipeline/driver.py --experimentSettingFile=./test_dataset/scilite_pipeline.arguments.csv --outputPath=./test_dataset/pipeline_results --maxCells=4000 --isPairedEnd --phase_range=8;

Once the pipeline has run, you can compare the results in this file:

./test_dataset/pipeline_results/heteroplasmy_dataframe.csv

to the expected output in this file:

./test_dataset/scilite_pipeline.test_dataset_expected_output.csv

You can also use the pipeline output as input to the heteroplasmy modeling code, which will execute the
random search optimization routine to fit the inverse sigmoid function to the LHON timecourse data. Run
the modeling code with this command line:

python ./scilite-modeling/fit_inverse_sigmoid.py ./test_dataset/pipeline_results/heteroplasmy_dataframe.csv ./test_dataset/inverse_sigmoid_model_opt_results/ --iter_num=50 --iter_total=100;

This code will run 100 random models, saving its progress every 50 iterations, and should finish running
in about 3 minutes. This will result in two intermediate output files while the program is running that
are merged into a single file after the iterations finish. The merged file reports, for each iteration, the
parameters definining the inverse sigmoid functions that were tested, along with the mean squared error
values indicating how far from the observed heteroplasmy distributions the results were at each iteration.
The merged file also contains the combined MSE and a smoothed version of the combined MSE that helps smooth
out noise in the random optimization to improve the modeling results. The best model is the one with the
smallest smoothed MSE value, and that result is printed to stdout and a csv file.

Increasing the number of iterations will increase the precision of the result of the optimization. To fit
the inverse sigmoid to the full data set in the SCI-LITE paper, we used 20,000 iterations, which ran for
several hours. If you would like to replicate the modeling results from the SCI-LITE paper, you can run the
model-fitting script on the included csv containing the pipeline output for the full LHON time series dataset
as follows:

python ./scilite-modeling/fit_inverse_sigmoid.py ./test_dataset/scilite_pipeline.full_dataset_output.csv ./test_dataset/inverse_sigmoid_model_opt_results.full_dataset/ --iter_num=500 --iter_total=20000;
