# Supplementary material for: Single-cell analysis reveals context-dependent, cell-level selection of mtDNA
Source: Nature. 2024 Apr 24;629(8011):458–66. doi: 10.1038/s41586-024-07332-0 (PMC11078733; doi:10.1038/s41586-024-07332-0)
Supplement: Supplementary file 5 — SCI-LITE code supplement. [file 41586_2024_7332_MOESM5_ESM.zip › scilite_code_supplement/scilite-pipeline/argument_spreadsheet_template.xlsx]

## Sheet: test_args
Argument Name	Argument Value	Description
Sequence to Edit Map Filepath		(Absolute, or relative to this file) Path to the CSV file containing the edit type to sequence mapping.
Barcode 1 to Condition Map Filepath		(Absolute, or relative to this file) Path to the CSV file containing the barcode1 to experimental condition mapping.
Barcode 2 List Filepath		(Absolute, or relative to this file) Path to the CSV file containing a list of all unique barcode2.
FastQ Directory Path		(Absolute, or relative to this file) Path to the directory containing the FastQ reads to be analyzed.
FastQ File Suffix		The common suffix shared by all FastQ reads in the specified directory to be analyzed.
Required Fields for Identifiable Reads		All fields required for an identifiable read to be included in the heteroplasmy calculation.
Lineage Tracing Sequence Name	Lineage Tracing Barcode List Filepath	Lineage Tracing Barcode Position (0-indexed)	Barcode 1 Position (0-indexed)	Barcode 2 Position (0-indexed)	UMI Position (0-indexed)	UMI Count Considered in Cell Filtering?(Y/N)
Sequence Name	Edit Target Positions	Edit Types	Barcode 1 Position (0-indexed)	Barcode 2 Position (0-indexed)	UMI Position (0-indexed)	UMI Count Considered in Cell Filtering?(Y/N)
Edit Type to Mutant Type Map
Mutant Type	Edit Type
Heteroplasmy Type	Mutant Type
