# Supplementary material for: Single-cell analysis reveals context-dependent, cell-level selection of mtDNA
Source: Nature. 2024 Apr 24;629(8011):458–66. doi: 10.1038/s41586-024-07332-0 (PMC11078733; doi:10.1038/s41586-024-07332-0)
Supplement: Supplementary file 5 — SCI-LITE code supplement. [file 41586_2024_7332_MOESM5_ESM.zip › scilite_code_supplement/scilite-pipeline/environment.yml]

name: scilite
channels:
  - conda-forge
  - defaults
dependencies:
    - python=3.9.15
    - pysam=0.20.0 
    - numpy 
    - pandas=1.5.2 
    - matplotlib
    - scikit-learn=1.3.2
