# Supplementary material for: Single-cell analysis reveals context-dependent, cell-level selection of mtDNA
Source: Nature. 2024 Apr 24;629(8011):458–66. doi: 10.1038/s41586-024-07332-0 (PMC11078733; doi:10.1038/s41586-024-07332-0)
Supplement: Supplementary file 5 — SCI-LITE code supplement. [file 41586_2024_7332_MOESM5_ESM.zip › scilite_code_supplement/test_dataset/scilite_pipeline.arguments.xlsx]

## Sheet: test_args_2023oct26
Argument Name	Argument Value	Description
Sequence to Edit Map Filepath	r1_map.csv	(Absolute, or relative to this file) Path to the CSV file containing the edit type to sequence mapping.
Barcode 1 to Condition Map Filepath	bc1_map.csv	(Absolute, or relative to this file) Path to the CSV file containing the barcode1 to experimental condition mapping.
Barcode 2 List Filepath	bc2_list.csv	(Absolute, or relative to this file) Path to the CSV file containing a list of all unique barcode2.
FastQ Directory Path	fastq/	(Absolute, or relative to this file) Path to the directory containing the FastQ reads to be analyzed.
FastQ File Suffix	R1_001.fastq.gz	The common suffix shared by all FastQ reads in the specified directory to be analyzed.
Required Fields for Identifiable Reads	condition, edit_type, bc2_corr	All fields required for an identifiable read to be included in the heteroplasmy calculation.
Tracer Sequence Name	Tracer Barcode List Filepath	Barcode ORF Position	Barcode 1 Position	Barcode 2 Position	UMI Position	UMI Count Considered in Cell Filtering?(Y/N)
Sequence Name	Edit Target Positions	Edit Types	Barcode 1 Position	Barcode 2 Position	UMI Position	UMI Count Considered in Cell Filtering?(Y/N)
mt-ND4	33, 36, 39, 41, 45	WT, LHON, LHON_BY1, LHON_BY2, LHON_BY3, LHON_BY4, SILENT, SILENT_BY1, SILENT_BY2	67, 75	29, 37	19, 29	Y
Edit Type to Mutant Type Map
Mutant Type	Edit Type
WT	WT
LHON	LHON
LHON/SILENT	LHON_BY1, LHON_BY2, LHON_BY3, LHON_BY4
SILENT	SILENT, SILENT_BY1, SILENT_BY2
Heteroplasmy Type	Mutant Type
LHON	LHON, LHON/SILENT
SILENT	SILENT, LHON/SILENT
SILENT_ONLY	SILENT
total	LHON, LHON/SILENT, SILENT
