# Supplementary material for: Single-cell analysis reveals context-dependent, cell-level selection of mtDNA
Source: Nature. 2024 Apr 24;629(8011):458–66. doi: 10.1038/s41586-024-07332-0 (PMC11078733; doi:10.1038/s41586-024-07332-0)
Supplement: Supplementary file 5 — SCI-LITE code supplement. [file 41586_2024_7332_MOESM5_ESM.zip › scilite_code_supplement/test_dataset/r1_map.csv]

edit_type	mt-nd4_sequence
WT	GCCATTCTCATCCAAACCCCCTGAAGCTTCACCGGCGCAGTCATTC
LHON	GCCATTCTCATCCAAACCCCCTGAAGCTTCACCGGCGCAATCATTC
LHON_BY1	GCCATTCTCATCCAAACCCCCTGAAGCTTCACCGGCGCAATTATTC
LHON_BY2	GCCATTCTCATCCAAACCCCCTGAAGCTTCACCGGCGCAATTATTT
LHON_BY3	GCCATTCTCATCCAAACCCCCTGAAGCTTCACCAGCGCAATTATTC
LHON_BY4	GCCATTCTCATCCAAACCCCCTGAAGCTTCACCGGCACAATTATTC
SILENT	GCCATTCTCATCCAAACCCCCTGAAGCTTCACCGGCGCAGTTATTC
SILENT_BY1	GCCATTCTCATCCAAACCCCCTGAAGCTTCACCGGCGCAGTTATTT
SILENT_BY2	GCCATTCTCATCCAAACCCCCTGAAGCTTCACCGGCACAGTTATTC
