# Supplementary material for: Single-cell analysis reveals context-dependent, cell-level selection of mtDNA
Source: Nature. 2024 Apr 24;629(8011):458–66. doi: 10.1038/s41586-024-07332-0 (PMC11078733; doi:10.1038/s41586-024-07332-0)
Supplement: Supplementary file 5 — SCI-LITE code supplement. [file 41586_2024_7332_MOESM5_ESM.zip › scilite_code_supplement/test_dataset/bc1_map.csv]

barcode_1	condition
AACGTGAT	d0_lhon_r1
AAACATCG	d0_lhon_r1
ATGCCTAA	d0_lhon_r1
AGTGGTCA	d0_lhon_r1
ACCACTGT	d0_lhon_r2
ACATTGGC	d0_lhon_r2
CAGATCTG	d0_lhon_r2
CATCAAGT	d0_lhon_r2
CGCTGATC	d0_lhon_r3
ACAAGCTA	d0_lhon_r3
CTGTAGCC	d0_lhon_r3
AGTACAAG	d0_lhon_r3
AACAACCA	d0_silent_r1
AACCGAGA	d0_silent_r1
AACGCTTA	d0_silent_r1
AAGACGGA	d0_silent_r1
AAGGTACA	d0_silent_r2
ACACAGAA	d0_silent_r2
ACAGCAGA	d0_silent_r2
ACCTCCAA	d0_silent_r2
ACGCTCGA	d0_silent_r3
ACGTATCA	d0_silent_r3
ACTATGCA	d0_silent_r3
AGAGTCAA	d0_silent_r3
AGATCGCA	d5_lhon_r1
AGCAGGAA	d5_lhon_r1
AGTCACTA	d5_lhon_r1
ATCCTGTA	d5_lhon_r1
ATTGAGGA	d5_lhon_r2
CAACCACA	d5_lhon_r2
GACTAGTA	d5_lhon_r2
CAATGGAA	d5_lhon_r2
CACTTCGA	d5_lhon_r3
CAGCGTTA	d5_lhon_r3
CATACCAA	d5_lhon_r3
CCAGTTCA	d5_lhon_r3
CCGAAGTA	d5_silent_r1
CCGTGAGA	d5_silent_r1
CCTCCTGA	d5_silent_r1
CGAACTTA	d5_silent_r1
CGACTGGA	d5_silent_r2
CGCATACA	d5_silent_r2
CTCAATGA	d5_silent_r2
CTGAGCCA	d5_silent_r2
CTGGCATA	d5_silent_r3
AACTCACC	d5_silent_r3
CAAGACTA	d5_silent_r3
GAGCTGAA	d5_silent_r3
AACTATTG	d10_lhon_r1
AAGATTCG	d10_lhon_r1
AAGCCGCC	d10_lhon_r1
AAGCTAAG	d10_lhon_r1
AAGTATAT	d10_lhon_r2
AATCGACT	d10_lhon_r2
AATGAATC	d10_lhon_r2
AATGACCG	d10_lhon_r2
ACAATCAG	d10_lhon_r3
ACAATTCC	d10_lhon_r3
ACACTGTT	d10_lhon_r3
ACAGCTCG	d10_lhon_r3
ACAGTATG	d10_silent_r1
ACATAATT	d10_silent_r1
ACCAACTC	d10_silent_r1
ACCAAGCG	d10_silent_r1
ACCAGTTG	d10_silent_r2
ACCGTCCA	d10_silent_r2
ACCTCAGC	d10_silent_r2
ACGGAGCC	d10_silent_r2
ACGTTACG	d10_silent_r3
ACTCCGTA	d10_silent_r3
ACTCTTAG	d10_silent_r3
ACTGATGC	d10_silent_r3
ACTGTAGT	d15_lhon_r1
AGACAGCT	d15_lhon_r1
AGCAGCCT	d15_lhon_r1
AGCCAAGC	d15_lhon_r1
AGGCTTAC	d15_lhon_r2
AGGTACGC	d15_lhon_r2
AGGTGGCG	d15_lhon_r2
AGTAGTTC	d15_lhon_r2
ATAGCCAG	d15_lhon_r3
ATAGGTAT	d15_lhon_r3
ATCATGGC	d15_lhon_r3
ATCCGGCT	d15_lhon_r3
ATCGATCG	d15_silent_r1
ATGCGAGC	d15_silent_r1
CAATATTC	d15_silent_r1
CAATTCAG	d15_silent_r1
CACATTAG	d15_silent_r2
CAGTTAAC	d15_silent_r2
CATACTCG	d15_silent_r2
CATAGTGT	d15_silent_r2
CATCCGAC	d15_silent_r3
CATGTACC	d15_silent_r3
CCAACCAT	d15_silent_r3
CCACTGCC	d15_silent_r3
