# Supplementary material for: Single-cell analysis reveals context-dependent, cell-level selection of mtDNA
Source: Nature. 2024 Apr 24;629(8011):458–66. doi: 10.1038/s41586-024-07332-0 (PMC11078733; doi:10.1038/s41586-024-07332-0)
Supplement: Supplementary file 5 — SCI-LITE code supplement. [file 41586_2024_7332_MOESM5_ESM.zip › scilite_code_supplement/test_dataset/scilite_pipeline.test_dataset_expected_output.csv]

cell_id	condition	umi_count	LHON	LHON/SILENT	SILENT	WT	umi_count_for_filtering	umi_count_rank	LHON_het	SILENT_het	SILENT_ONLY_het	total_het
A1-CCGTGAGA-TGCCAGCC	d5_silent_r1	61	0	0	52	9	61	1025	0.0	0.8524590163934426	0.8524590163934426	0.8524590163934426
A1-ACGCTCGA-TGTCTCAT	d0_silent_r3	65	0	0	61	4	65	874	0.0	0.9384615384615385	0.9384615384615385	0.9384615384615385
A1-AGTACAAG-GCATGCCG	d0_lhon_r3	44	0	32	12	0	44	1924	0.7272727272727273	1.0	0.2727272727272727	1.0
A1-ACTCTTAG-GTTGCTGT	d10_silent_r3	64	0	0	47	17	64	928	0.0	0.734375	0.734375	0.734375
A1-CGAACTTA-TGCCAGCC	d5_silent_r1	93	0	0	91	2	93	315	0.0	0.978494623655914	0.978494623655914	0.978494623655914
A1-AGCAGGAA-CGGACGGC	d5_lhon_r1	35	0	17	18	0	35	2693	0.4857142857142857	1.0	0.5142857142857142	1.0
A1-ACTGTAGT-CCTGCCAC	d15_lhon_r1	53	0	14	39	0	53	1409	0.2641509433962264	1.0	0.7358490566037735	1.0
A1-AGTGGTCA-GCATAGCT	d0_lhon_r1	53	1	28	23	1	53	1380	0.5471698113207547	0.9622641509433962	0.4339622641509434	0.9811320754716981
A1-AACAACCA-GATACGCA	d0_silent_r1	41	0	0	34	7	41	2158	0.0	0.8292682926829268	0.8292682926829268	0.8292682926829268
A1-AGTAGTTC-GCATAGCT	d15_lhon_r2	32	0	18	13	1	32	2952	0.5625	0.96875	0.40625	0.96875
A1-AGACAGCT-GCCGTGAA	d15_lhon_r1	74	0	0	0	74	74	619	0.0	0.0	0.0	0.0
A1-CAGTTAAC-GTTAATGC	d15_silent_r2	58	0	0	42	16	58	1145	0.0	0.7241379310344828	0.7241379310344828	0.7241379310344828
A1-AGAGTCAA-CTAGAATG	d0_silent_r3	35	0	0	25	10	35	2694	0.0	0.7142857142857143	0.7142857142857143	0.7142857142857143
A1-AGGTACGC-CCGTCTAT	d15_lhon_r2	41	0	24	16	1	41	2211	0.5853658536585366	0.975609756097561	0.3902439024390244	0.975609756097561
A1-AGACAGCT-TCCTCGGA	d15_lhon_r1	43	0	23	20	0	43	2004	0.5348837209302325	1.0	0.46511627906976744	1.0
A1-CGCTGATC-CTTCGCAG	d0_lhon_r3	46	0	24	20	2	46	1783	0.5217391304347826	0.9565217391304348	0.43478260869565216	0.9565217391304348
A1-ACCGTCCA-GATACGCA	d10_silent_r2	55	0	0	43	12	55	1276	0.0	0.7818181818181819	0.7818181818181819	0.7818181818181819
A1-CAGCGTTA-GTTAATGC	d5_lhon_r3	62	0	26	34	2	62	978	0.41935483870967744	0.967741935483871	0.5483870967741935	0.967741935483871
A1-CGCATACA-TCTCACCG	d5_silent_r2	133	0	0	108	25	133	81	0.0	0.8120300751879699	0.8120300751879699	0.8120300751879699
A1-ATAGCCAG-CTAATTCG	d15_lhon_r3	54	0	37	17	0	54	1377	0.6851851851851852	1.0	0.3148148148148148	1.0
A1-CCTCCTGA-TGCGAAGT	d5_silent_r1	41	0	0	33	8	41	2154	0.0	0.8048780487804879	0.8048780487804879	0.8048780487804879
A1-ACACTGTT-CCTTGACG	d10_lhon_r3	53	0	31	21	1	53	1381	0.5849056603773585	0.9811320754716981	0.39622641509433965	0.9811320754716981
A1-CGACTGGA-TCTCACCG	d5_silent_r2	35	0	0	17	18	35	2701	0.0	0.4857142857142857	0.4857142857142857	0.4857142857142857
A1-CAATGGAA-TAAGCGTA	d5_lhon_r2	29	0	21	8	0	29	3262	0.7241379310344828	1.0	0.27586206896551724	1.0
A1-ACGTATCA-GCATAGCT	d0_silent_r3	60	0	0	40	20	60	1065	0.0	0.6666666666666666	0.6666666666666666	0.6666666666666666
A1-CATACCAA-GTCGGTTC	d5_lhon_r3	27	1	23	3	0	27	3443	0.8888888888888888	0.9629629629629629	0.1111111111111111	1.0
A1-AAGCTAAG-CGGACGGC	d10_lhon_r1	55	0	38	16	1	55	1277	0.6909090909090909	0.9818181818181818	0.2909090909090909	0.9818181818181818
A1-AGTCACTA-CGCGACAA	d5_lhon_r1	64	0	29	18	17	64	932	0.453125	0.734375	0.28125	0.734375
A1-CCAACCAT-GACGGTCG	d15_silent_r3	33	0	0	29	4	33	2870	0.0	0.8787878787878788	0.8787878787878788	0.8787878787878788
A1-ACTCTTAG-CCGCATGT	d10_silent_r3	72	0	0	54	18	72	675	0.0	0.75	0.75	0.75
A1-GAGCTGAA-CGGACGGC	d5_silent_r3	99	0	0	71	28	99	263	0.0	0.7171717171717171	0.7171717171717171	0.7171717171717171
A1-CTGGCATA-CGCGACAA	d5_silent_r3	66	0	0	0	66	66	840	0.0	0.0	0.0	0.0
A1-ACGCTCGA-GTAGCTAA	d0_silent_r3	31	0	0	21	10	31	3043	0.0	0.6774193548387096	0.6774193548387096	0.6774193548387096
A1-CAATTCAG-GTTAATGC	d15_silent_r1	41	0	0	34	7	41	2166	0.0	0.8292682926829268	0.8292682926829268	0.8292682926829268
A1-AGTAGTTC-TGTCGGCG	d15_lhon_r2	94	1	47	45	1	94	304	0.5106382978723404	0.9787234042553191	0.4787234042553192	0.9893617021276596
A1-ACGTATCA-GAGTCGAT	d0_silent_r3	109	0	0	105	4	109	182	0.0	0.963302752293578	0.963302752293578	0.963302752293578
A1-CAGTTAAC-TGTATACC	d15_silent_r2	28	0	0	24	4	28	3366	0.0	0.8571428571428571	0.8571428571428571	0.8571428571428571
A1-ACAAGCTA-GCATGCCG	d0_lhon_r3	159	2	108	49	0	159	36	0.6918238993710691	0.9874213836477987	0.3081761006289308	1.0
A1-ATAGGTAT-TGACTGAC	d15_lhon_r3	42	0	28	14	0	42	2124	0.6666666666666666	1.0	0.3333333333333333	1.0
A1-ACATAATT-TGAACTGC	d10_silent_r1	68	0	0	52	16	68	770	0.0	0.7647058823529411	0.7647058823529411	0.7647058823529411
A1-ATCCGGCT-TGTCTCAT	d15_lhon_r3	71	0	0	0	71	71	695	0.0	0.0	0.0	0.0
A1-ACTATGCA-TCGATTAC	d0_silent_r3	71	0	0	57	14	71	691	0.0	0.8028169014084507	0.8028169014084507	0.8028169014084507
A1-ATAGGTAT-CGTCAGTG	d15_lhon_r3	53	0	20	32	1	53	1425	0.37735849056603776	0.9811320754716981	0.6037735849056604	0.9811320754716981
A1-ATAGCCAG-TGTCTCAT	d15_lhon_r3	205	1	131	72	1	205	18	0.6439024390243903	0.9902439024390244	0.35121951219512193	0.9951219512195122
A1-CGACTGGA-GCATAGCT	d5_silent_r2	40	0	0	39	1	40	2313	0.0	0.975	0.975	0.975
A1-AGGTACGC-GTTCTAAC	d15_lhon_r2	96	5	48	39	4	96	285	0.5520833333333334	0.90625	0.40625	0.9583333333333334
A1-AATGAATC-GCATAGCT	d10_lhon_r2	47	0	22	25	0	47	1779	0.46808510638297873	1.0	0.5319148936170213	1.0
A1-ATTGAGGA-GTCGGTTC	d5_lhon_r2	43	0	0	0	43	43	2019	0.0	0.0	0.0	0.0
A1-CAGTTAAC-TAACGCGT	d15_silent_r2	46	0	0	45	1	46	1849	0.0	0.9782608695652174	0.9782608695652174	0.9782608695652174
A1-AACTCACC-CTAACGAG	d5_silent_r3	151	0	0	114	37	151	47	0.0	0.7549668874172185	0.7549668874172185	0.7549668874172185
A1-CAATATTC-GTAGCTAA	d15_silent_r1	24	0	0	20	4	24	3775	0.0	0.8333333333333334	0.8333333333333334	0.8333333333333334
A1-AGTAGTTC-CGTATCGA	d15_lhon_r2	136	1	72	63	0	136	74	0.5367647058823529	0.9926470588235294	0.4632352941176471	1.0
A1-CGCTGATC-CGGACGGC	d0_lhon_r3	151	0	119	32	0	151	46	0.7880794701986755	1.0	0.2119205298013245	1.0
A1-AGCCAAGC-GCAGCACC	d15_lhon_r1	56	0	40	15	1	56	1246	0.7142857142857143	0.9821428571428571	0.26785714285714285	0.9821428571428571
A1-ACGGAGCC-GACGATAC	d10_silent_r2	50	0	0	35	15	50	1599	0.0	0.7	0.7	0.7
A1-GAGCTGAA-TGTCTCAT	d5_silent_r3	39	0	0	30	9	39	2316	0.0	0.7692307692307693	0.7692307692307693	0.7692307692307693
A1-AGTAGTTC-GACGGTCG	d15_lhon_r2	67	1	32	34	0	67	801	0.4925373134328358	0.9850746268656716	0.5074626865671642	1.0
A1-CATGTACC-TAACCTTC	d15_silent_r3	70	0	0	59	11	70	715	0.0	0.8428571428571429	0.8428571428571429	0.8428571428571429
A1-AAGCTAAG-TATTCATA	d10_lhon_r1	64	0	28	36	0	64	905	0.4375	1.0	0.5625	1.0
A1-CTGAGCCA-GTACTACG	d5_silent_r2	24	0	0	20	4	24	3776	0.0	0.8333333333333334	0.8333333333333334	0.8333333333333334
A1-ATAGGTAT-CGGTTATA	d15_lhon_r3	50	0	0	0	50	50	1605	0.0	0.0	0.0	0.0
A1-ACACAGAA-CCGTAATC	d0_silent_r2	82	0	0	69	13	82	467	0.0	0.8414634146341463	0.8414634146341463	0.8414634146341463
A1-ATAGCCAG-CGGTACTT	d15_lhon_r3	38	0	0	0	38	38	2485	0.0	0.0	0.0	0.0
A1-ACAGTATG-TGCGGCGC	d10_silent_r1	30	0	0	18	12	30	3251	0.0	0.6	0.6	0.6
A1-ACAGCAGA-CGATTGTG	d0_silent_r2	38	0	0	27	11	38	2484	0.0	0.7105263157894737	0.7105263157894737	0.7105263157894737
A1-ACCGTCCA-CGGTGAAT	d10_silent_r2	238	0	1	188	49	238	10	0.004201680672268907	0.7941176470588235	0.7899159663865546	0.7941176470588235
A1-AGGTGGCG-CTGACAAT	d15_lhon_r2	52	0	0	1	51	52	1429	0.0	0.019230769230769232	0.019230769230769232	0.019230769230769232
A1-CGCATACA-CCTTCGTC	d5_silent_r2	71	0	0	58	13	71	701	0.0	0.8169014084507042	0.8169014084507042	0.8169014084507042
A1-CCAACCAT-GCTCGCTA	d15_silent_r3	103	0	0	95	8	103	224	0.0	0.9223300970873787	0.9223300970873787	0.9223300970873787
A1-ACTGTAGT-TGTATACC	d15_lhon_r1	62	0	45	17	0	62	1021	0.7258064516129032	1.0	0.27419354838709675	1.0
A1-CATAGTGT-TATAGACG	d15_silent_r2	54	0	0	34	20	54	1339	0.0	0.6296296296296297	0.6296296296296297	0.6296296296296297
A1-AGCAGCCT-CGAGCTGT	d15_lhon_r1	122	2	69	50	1	122	114	0.5819672131147541	0.9754098360655737	0.4098360655737705	0.9918032786885246
A1-CCAACCAT-CGGTACTT	d15_silent_r3	70	0	0	38	32	70	717	0.0	0.5428571428571428	0.5428571428571428	0.5428571428571428
A1-CCTCCTGA-TCTCACCG	d5_silent_r1	69	0	0	60	9	69	735	0.0	0.8695652173913043	0.8695652173913043	0.8695652173913043
A1-ACCTCAGC-CGGTTATA	d10_silent_r2	25	0	1	17	7	25	3658	0.04	0.72	0.68	0.72
A1-AGCAGCCT-TACCTTGC	d15_lhon_r1	51	0	13	36	2	51	1530	0.2549019607843137	0.9607843137254902	0.7058823529411765	0.9607843137254902
A1-CAATTCAG-CCAGGCTT	d15_silent_r1	38	0	0	30	8	38	2486	0.0	0.7894736842105263	0.7894736842105263	0.7894736842105263
A1-ATCGATCG-TAATCGGC	d15_silent_r1	28	0	0	20	8	28	3441	0.0	0.7142857142857143	0.7142857142857143	0.7142857142857143
A1-AAGGTACA-CTAATTCG	d0_silent_r2	77	0	0	67	10	77	568	0.0	0.8701298701298701	0.8701298701298701	0.8701298701298701
A1-CGCATACA-CTAGAATG	d5_silent_r2	70	0	0	47	23	70	730	0.0	0.6714285714285714	0.6714285714285714	0.6714285714285714
A1-ACAATTCC-CTAATCGT	d10_lhon_r3	122	0	0	0	122	122	116	0.0	0.0	0.0	0.0
A1-AATGACCG-TCGTAGAT	d10_lhon_r2	64	0	22	41	1	64	904	0.34375	0.984375	0.640625	0.984375
A1-AAGACGGA-TCTCACCG	d0_silent_r1	65	0	0	48	17	65	899	0.0	0.7384615384615385	0.7384615384615385	0.7384615384615385
A1-ACACTGTT-CTAATCGT	d10_lhon_r3	43	0	32	11	0	43	2025	0.7441860465116279	1.0	0.2558139534883721	1.0
A1-ATGCGAGC-CTGACAAT	d15_silent_r1	26	0	0	20	6	26	3643	0.0	0.7692307692307693	0.7692307692307693	0.7692307692307693
A1-AGACAGCT-GACCATCT	d15_lhon_r1	45	1	26	18	0	45	1861	0.6	0.9777777777777777	0.4	1.0
A1-CGCATACA-CTACCAGT	d5_silent_r2	115	0	0	97	18	115	148	0.0	0.8434782608695652	0.8434782608695652	0.8434782608695652
A1-AGCAGGAA-TGCGAAGT	d5_lhon_r1	38	0	26	12	0	38	2482	0.6842105263157895	1.0	0.3157894736842105	1.0
A1-CATAGTGT-CGTAATAC	d15_silent_r2	73	0	0	59	14	73	642	0.0	0.8082191780821918	0.8082191780821918	0.8082191780821918
A1-AACCGAGA-TGTCTCAT	d0_silent_r1	58	0	0	35	23	58	1138	0.0	0.603448275862069	0.603448275862069	0.603448275862069
A1-AAGTATAT-CTAACGAG	d10_lhon_r2	80	0	68	12	0	80	495	0.85	1.0	0.15	1.0
A1-CCGAAGTA-GATACGCA	d5_silent_r1	30	0	0	18	12	30	3194	0.0	0.6	0.6	0.6
A1-CATCCGAC-TCATGTGT	d15_silent_r3	31	0	0	15	16	31	3141	0.0	0.4838709677419355	0.4838709677419355	0.4838709677419355
A1-ATCCGGCT-CTGACAAT	d15_lhon_r3	62	0	32	28	2	62	981	0.5161290322580645	0.967741935483871	0.45161290322580644	0.967741935483871
A1-CAGTTAAC-CCTGCCAC	d15_silent_r2	76	0	0	62	14	76	581	0.0	0.8157894736842105	0.8157894736842105	0.8157894736842105
A1-ATGCGAGC-GTCTGCGT	d15_silent_r1	27	0	0	13	14	27	3445	0.0	0.48148148148148145	0.48148148148148145	0.48148148148148145
A1-CATACCAA-TCGATTAC	d5_lhon_r3	28	0	17	11	0	28	3353	0.6071428571428571	1.0	0.39285714285714285	1.0
A1-CAGTTAAC-GCGCCACG	d15_silent_r2	53	0	0	40	13	53	1378	0.0	0.7547169811320755	0.7547169811320755	0.7547169811320755
A1-ATCGATCG-TCTGCGGC	d15_silent_r1	27	0	0	22	5	27	3444	0.0	0.8148148148148148	0.8148148148148148	0.8148148148148148
A1-AGCCAAGC-TGTCTCAT	d15_lhon_r1	62	0	26	36	0	62	1022	0.41935483870967744	1.0	0.5806451612903226	1.0
A1-AAGATTCG-TATAGACG	d10_lhon_r1	57	0	0	0	57	57	1180	0.0	0.0	0.0	0.0
A1-ACAGCAGA-TGTCTCAT	d0_silent_r2	61	0	0	46	15	61	1026	0.0	0.7540983606557377	0.7540983606557377	0.7540983606557377
A1-ATAGGTAT-CTTCACTT	d15_lhon_r3	39	1	21	17	0	39	2385	0.5641025641025641	0.9743589743589743	0.4358974358974359	1.0
A1-ACCACTGT-TGAACTGC	d0_lhon_r2	28	0	23	5	0	28	3367	0.8214285714285714	1.0	0.17857142857142858	1.0
A1-CTGTAGCC-GCATTCTA	d0_lhon_r3	83	2	48	32	1	83	448	0.6024096385542169	0.963855421686747	0.3855421686746988	0.9879518072289156
A1-ACAATTCC-TATTCATA	d10_lhon_r3	52	2	25	25	0	52	1455	0.5192307692307693	0.9615384615384616	0.4807692307692308	1.0
A1-CGAACTTA-TCCTCGGA	d5_silent_r1	67	0	0	54	13	67	789	0.0	0.8059701492537313	0.8059701492537313	0.8059701492537313
A1-ACACTGTT-TACGTCAC	d10_lhon_r3	65	0	31	34	0	65	877	0.47692307692307695	1.0	0.5230769230769231	1.0
A1-ACTCTTAG-GTTCTAAC	d10_silent_r3	66	0	0	31	35	66	852	0.0	0.4696969696969697	0.4696969696969697	0.4696969696969697
A1-CCAGTTCA-CTAGAATG	d5_lhon_r3	31	0	11	17	3	31	3065	0.3548387096774194	0.9032258064516129	0.5483870967741935	0.9032258064516129
A1-CAATATTC-TCTACAAT	d15_silent_r1	58	0	0	10	48	58	1140	0.0	0.1724137931034483	0.1724137931034483	0.1724137931034483
A1-AAGGTACA-GTGGTCCG	d0_silent_r2	54	0	0	32	22	54	1355	0.0	0.5925925925925926	0.5925925925925926	0.5925925925925926
A1-CTCAATGA-CCGTCGCG	d5_silent_r2	131	0	0	61	70	131	89	0.0	0.46564885496183206	0.46564885496183206	0.46564885496183206
A1-AAGATTCG-TAATCGGC	d10_lhon_r1	30	0	2	20	8	30	3157	0.06666666666666667	0.7333333333333333	0.6666666666666666	0.7333333333333333
A1-CAACCACA-CCAGGCTT	d5_lhon_r2	23	0	18	5	0	23	3954	0.782608695652174	1.0	0.21739130434782608	1.0
A1-CTGTAGCC-TCTGCGGC	d0_lhon_r3	34	0	28	6	0	34	2760	0.8235294117647058	1.0	0.17647058823529413	1.0
A1-CCGAAGTA-TAACGCGT	d5_silent_r1	63	0	0	59	4	63	955	0.0	0.9365079365079365	0.9365079365079365	0.9365079365079365
A1-ACGTATCA-TGACTGAC	d0_silent_r3	30	0	0	26	4	30	3252	0.0	0.8666666666666667	0.8666666666666667	0.8666666666666667
A1-ACCTCAGC-CTACCAGT	d10_silent_r2	32	0	0	21	11	32	2954	0.0	0.65625	0.65625	0.65625
A1-ACAGCTCG-TCTGCGGC	d10_lhon_r3	93	1	60	32	0	93	309	0.6559139784946236	0.989247311827957	0.34408602150537637	1.0
A1-ATCGATCG-GTCCGACC	d15_silent_r1	26	0	0	24	2	26	3621	0.0	0.9230769230769231	0.9230769230769231	0.9230769230769231
A1-CAGCGTTA-TAACCTTC	d5_lhon_r3	31	0	25	6	0	31	3066	0.8064516129032258	1.0	0.1935483870967742	1.0
A1-ACCAAGCG-GCGCCACG	d10_silent_r1	34	0	0	7	27	34	2764	0.0	0.20588235294117646	0.20588235294117646	0.20588235294117646
A1-ATAGGTAT-CGCCATTA	d15_lhon_r3	41	0	0	0	41	41	2187	0.0	0.0	0.0	0.0
A1-ACGTATCA-GTCATCCA	d0_silent_r3	46	0	0	37	9	46	1812	0.0	0.8043478260869565	0.8043478260869565	0.8043478260869565
A1-CCGTGAGA-TACCGTCA	d5_silent_r1	35	0	0	31	4	35	2695	0.0	0.8857142857142857	0.8857142857142857	0.8857142857142857
A1-CAGATCTG-CTAGAATG	d0_lhon_r2	79	0	61	18	0	79	514	0.7721518987341772	1.0	0.22784810126582278	1.0
A1-AACCGAGA-TACCGTCA	d0_silent_r1	61	0	0	22	39	61	1028	0.0	0.36065573770491804	0.36065573770491804	0.36065573770491804
A1-CGACTGGA-GTGGTCCG	d5_silent_r2	36	0	0	35	1	36	2580	0.0	0.9722222222222222	0.9722222222222222	0.9722222222222222
A1-CCGAAGTA-TCTCGGAT	d5_silent_r1	46	0	0	28	18	46	1787	0.0	0.6086956521739131	0.6086956521739131	0.6086956521739131
A1-CATAGTGT-TCCTCGGA	d15_silent_r2	148	0	0	106	42	148	49	0.0	0.7162162162162162	0.7162162162162162	0.7162162162162162
A1-CCAACCAT-CGTAATAC	d15_silent_r3	50	0	0	46	4	50	1601	0.0	0.92	0.92	0.92
A1-AAGCTAAG-TGTCGGCG	d10_lhon_r1	51	0	26	25	0	51	1531	0.5098039215686274	1.0	0.49019607843137253	1.0
A1-AACTCACC-TCACGGTA	d5_silent_r3	43	0	0	35	8	43	2089	0.0	0.813953488372093	0.813953488372093	0.813953488372093
A1-CCGTGAGA-TCGTAGAT	d5_silent_r1	45	0	0	28	17	45	1916	0.0	0.6222222222222222	0.6222222222222222	0.6222222222222222
A1-ACTGTAGT-TGCCAGCC	d15_lhon_r1	62	0	44	18	0	62	989	0.7096774193548387	1.0	0.2903225806451613	1.0
A1-ACTATGCA-GCTCGCTA	d0_silent_r3	68	0	0	61	7	68	760	0.0	0.8970588235294118	0.8970588235294118	0.8970588235294118
A1-ACTCCGTA-GAGTCGAT	d10_silent_r3	42	0	0	35	7	42	2150	0.0	0.8333333333333334	0.8333333333333334	0.8333333333333334
A1-ATAGCCAG-CCTTCGTC	d15_lhon_r3	70	0	36	33	1	70	719	0.5142857142857142	0.9857142857142858	0.4714285714285714	0.9857142857142858
A1-ACAATCAG-GAGTCGAT	d10_lhon_r3	79	1	45	30	3	79	525	0.5822784810126582	0.9493670886075949	0.379746835443038	0.9620253164556962
A1-ATAGCCAG-GACGGTCG	d15_lhon_r3	68	1	38	27	2	68	780	0.5735294117647058	0.9558823529411765	0.39705882352941174	0.9705882352941176
A1-ACTCCGTA-TACGTCAC	d10_silent_r3	48	0	0	35	13	48	1710	0.0	0.7291666666666666	0.7291666666666666	0.7291666666666666
A1-CAATATTC-TCATGTGT	d15_silent_r1	31	0	0	26	5	31	3140	0.0	0.8387096774193549	0.8387096774193549	0.8387096774193549
A1-ACCTCAGC-CTAACGAG	d10_silent_r2	40	0	0	29	11	40	2254	0.0	0.725	0.725	0.725
A1-ACGTATCA-GACGATAC	d0_silent_r3	32	0	0	28	4	32	2974	0.0	0.875	0.875	0.875
A1-CGCATACA-TCGTAGAT	d5_silent_r2	55	0	0	1	54	55	1288	0.0	0.01818181818181818	0.01818181818181818	0.01818181818181818
A1-CCGTGAGA-GAGTCGAT	d5_silent_r1	31	0	0	26	5	31	3142	0.0	0.8387096774193549	0.8387096774193549	0.8387096774193549
A1-CGAACTTA-TGTCGGCG	d5_silent_r1	127	0	0	82	45	127	103	0.0	0.6456692913385826	0.6456692913385826	0.6456692913385826
A1-CCAGTTCA-CTTCGCAG	d5_lhon_r3	34	0	0	0	34	34	2770	0.0	0.0	0.0	0.0
A1-ACCTCAGC-CGATTGTG	d10_silent_r2	26	0	0	16	10	26	3619	0.0	0.6153846153846154	0.6153846153846154	0.6153846153846154
A1-CCGAAGTA-TGTATACC	d5_silent_r1	53	1	0	47	5	53	1400	0.018867924528301886	0.8867924528301887	0.8867924528301887	0.9056603773584906
A1-AACGTGAT-CCGCATGT	d0_lhon_r1	52	0	41	11	0	52	1445	0.7884615384615384	1.0	0.21153846153846154	1.0
A1-CGCTGATC-GTACTACG	d0_lhon_r3	28	0	15	13	0	28	3421	0.5357142857142857	1.0	0.4642857142857143	1.0
A1-ACAATCAG-CCTTGACG	d10_lhon_r3	36	0	21	15	0	36	2619	0.5833333333333334	1.0	0.4166666666666667	1.0
A1-ACAGCAGA-TATAGACG	d0_silent_r2	45	0	0	23	22	45	1895	0.0	0.5111111111111111	0.5111111111111111	0.5111111111111111
A1-CACTTCGA-CGGCTTCA	d5_lhon_r3	32	0	20	12	0	32	2978	0.625	1.0	0.375	1.0
A1-CCGAAGTA-TACGTCAC	d5_silent_r1	33	0	0	27	6	33	2881	0.0	0.8181818181818182	0.8181818181818182	0.8181818181818182
A1-ACCAAGCG-GCAACAGT	d10_silent_r1	72	0	0	59	13	72	654	0.0	0.8194444444444444	0.8194444444444444	0.8194444444444444
A1-ACCAGTTG-CGTTAGAT	d10_silent_r2	37	0	0	29	8	37	2494	0.0	0.7837837837837838	0.7837837837837838	0.7837837837837838
A1-ATAGCCAG-GTTAATGC	d15_lhon_r3	43	0	0	0	43	43	2009	0.0	0.0	0.0	0.0
A1-AAGCCGCC-GAGTCGAT	d10_lhon_r1	33	0	7	26	0	33	2885	0.21212121212121213	1.0	0.7878787878787878	1.0
A1-ACTATGCA-GCCACCTA	d0_silent_r3	37	0	0	31	6	37	2573	0.0	0.8378378378378378	0.8378378378378378	0.8378378378378378
A1-AACTCACC-GTTAATGC	d5_silent_r3	42	0	0	29	13	42	2113	0.0	0.6904761904761905	0.6904761904761905	0.6904761904761905
A1-ACAGTATG-GCTCGCTA	d10_silent_r1	67	0	0	62	5	67	806	0.0	0.9253731343283582	0.9253731343283582	0.9253731343283582
A1-ATCGATCG-CTAATCGT	d15_silent_r1	25	0	0	22	3	25	3747	0.0	0.88	0.88	0.88
A1-CAACCACA-GAGACAGC	d5_lhon_r2	45	0	36	9	0	45	1919	0.8	1.0	0.2	1.0
A1-CTGGCATA-TGCCGAAT	d5_silent_r3	34	0	0	33	1	34	2750	0.0	0.9705882352941176	0.9705882352941176	0.9705882352941176
A1-CAATGGAA-GCCGTGAA	d5_lhon_r2	61	0	35	26	0	61	1045	0.5737704918032787	1.0	0.4262295081967213	1.0
A1-ACGGAGCC-GCTCGCTA	d10_silent_r2	50	0	0	46	4	50	1582	0.0	0.92	0.92	0.92
A1-CTGGCATA-GACGATAC	d5_silent_r3	32	0	0	27	5	32	3008	0.0	0.84375	0.84375	0.84375
A1-CAATTCAG-TAACGCGT	d15_silent_r1	62	0	0	52	10	62	992	0.0	0.8387096774193549	0.8387096774193549	0.8387096774193549
A1-ATTGAGGA-GTGTATAG	d5_lhon_r2	33	0	23	10	0	33	2908	0.696969696969697	1.0	0.30303030303030304	1.0
A1-ACAGCAGA-TACGTCAC	d0_silent_r2	41	0	0	36	5	41	2191	0.0	0.8780487804878049	0.8780487804878049	0.8780487804878049
A1-ATCATGGC-GCCGTGAA	d15_lhon_r3	37	1	14	21	1	37	2528	0.40540540540540543	0.9459459459459459	0.5675675675675675	0.972972972972973
A1-CGACTGGA-TACGTCAC	d5_silent_r2	38	0	0	32	6	38	2409	0.0	0.8421052631578947	0.8421052631578947	0.8421052631578947
A1-CATAGTGT-GCCGTGAA	d15_silent_r2	24	0	0	23	1	24	3770	0.0	0.9583333333333334	0.9583333333333334	0.9583333333333334
A1-ACCAAGCG-TGTCTCAT	d10_silent_r1	30	0	1	23	6	30	3218	0.03333333333333333	0.8	0.7666666666666667	0.8
A1-CAATGGAA-GTAGCTAA	d5_lhon_r2	36	1	22	13	0	36	2605	0.6388888888888888	0.9722222222222222	0.3611111111111111	1.0
A1-CCGTGAGA-CTAGAATG	d5_silent_r1	47	0	0	30	17	47	1751	0.0	0.6382978723404256	0.6382978723404256	0.6382978723404256
A1-ATCGATCG-TACCGTCA	d15_silent_r1	50	0	0	33	17	50	1564	0.0	0.66	0.66	0.66
A1-AGGCTTAC-GAGACAGC	d15_lhon_r2	34	0	0	0	34	34	2835	0.0	0.0	0.0	0.0
A1-ACCAGTTG-GCATTCTA	d10_silent_r2	46	0	0	38	8	46	1853	0.0	0.8260869565217391	0.8260869565217391	0.8260869565217391
A1-ATAGGTAT-GACGATAC	d15_lhon_r3	50	0	30	19	1	50	1596	0.6	0.98	0.38	0.98
A1-ACAGTATG-TCTCGGAT	d10_silent_r1	51	0	0	40	11	51	1496	0.0	0.7843137254901961	0.7843137254901961	0.7843137254901961
A1-AATCGACT-GCATAGCT	d10_lhon_r2	24	0	14	10	0	24	3867	0.5833333333333334	1.0	0.4166666666666667	1.0
A1-AGTACAAG-GTTAATGC	d0_lhon_r3	50	0	46	4	0	50	1565	0.92	1.0	0.08	1.0
A1-CCTCCTGA-CTAATTCG	d5_silent_r1	27	0	0	19	8	27	3483	0.0	0.7037037037037037	0.7037037037037037	0.7037037037037037
A1-AACTCACC-CCTTCGTC	d5_silent_r3	52	0	0	34	18	52	1433	0.0	0.6538461538461539	0.6538461538461539	0.6538461538461539
A1-ACAGCAGA-GTACTACG	d0_silent_r2	35	0	0	12	23	35	2673	0.0	0.34285714285714286	0.34285714285714286	0.34285714285714286
A2-ACGCTCGA-CTTCACTT	d0_silent_r3	44	0	0	43	1	44	1998	0.0	0.9772727272727273	0.9772727272727273	0.9772727272727273
A2-ACTCTTAG-TGGACCTC	d10_silent_r3	38	0	0	34	4	38	2421	0.0	0.8947368421052632	0.8947368421052632	0.8947368421052632
A2-CATAGTGT-CGTCAGTG	d15_silent_r2	98	0	0	77	21	98	268	0.0	0.7857142857142857	0.7857142857142857	0.7857142857142857
A2-CTCAATGA-GATTGGTT	d5_silent_r2	68	0	0	59	9	68	769	0.0	0.8676470588235294	0.8676470588235294	0.8676470588235294
A2-AGTACAAG-TGTCTCAT	d0_lhon_r3	38	0	36	2	0	38	2464	0.9473684210526315	1.0	0.05263157894736842	1.0
A2-AACGCTTA-CTTCGCAG	d0_silent_r1	266	0	0	194	72	266	7	0.0	0.7293233082706767	0.7293233082706767	0.7293233082706767
A2-CAGTTAAC-CCGCATGT	d15_silent_r2	51	0	0	38	13	51	1543	0.0	0.7450980392156863	0.7450980392156863	0.7450980392156863
A2-GACTAGTA-GATTGGTT	d5_lhon_r2	33	0	23	10	0	33	2919	0.696969696969697	1.0	0.30303030303030304	1.0
A2-ACGGAGCC-CTAACGAG	d10_silent_r2	53	0	0	39	14	53	1420	0.0	0.7358490566037735	0.7358490566037735	0.7358490566037735
A2-CCGAAGTA-GTTATGGT	d5_silent_r1	84	0	0	5	79	84	446	0.0	0.05952380952380952	0.05952380952380952	0.05952380952380952
A2-CATCAAGT-GTGGATCT	d0_lhon_r2	102	0	75	26	1	102	243	0.7352941176470589	0.9901960784313726	0.2549019607843137	0.9901960784313726
A2-AGTAGTTC-CGTCAGTG	d15_lhon_r2	31	0	0	0	31	31	3053	0.0	0.0	0.0	0.0
A2-ATGCGAGC-TCCTCGGA	d15_silent_r1	26	0	0	2	24	26	3578	0.0	0.07692307692307693	0.07692307692307693	0.07692307692307693
A2-ACAATTCC-TACCGTCA	d10_lhon_r3	67	4	14	43	6	67	830	0.26865671641791045	0.8507462686567164	0.6417910447761194	0.9104477611940298
A2-GACTAGTA-CGCCATTA	d5_lhon_r2	58	0	39	19	0	58	1160	0.6724137931034483	1.0	0.3275862068965517	1.0
A2-ACTGTAGT-CCAGGCTT	d15_lhon_r1	69	1	25	39	4	69	747	0.37681159420289856	0.927536231884058	0.5652173913043478	0.9420289855072463
A2-AGCAGCCT-GAGTCGAT	d15_lhon_r1	79	0	52	27	0	79	521	0.6582278481012658	1.0	0.34177215189873417	1.0
A2-CATGTACC-GCCACCTA	d15_silent_r3	64	0	0	49	15	64	907	0.0	0.765625	0.765625	0.765625
A2-GAGCTGAA-GACGGTCG	d5_silent_r3	26	0	0	24	2	26	3581	0.0	0.9230769230769231	0.9230769230769231	0.9230769230769231
A2-AACAACCA-TATTATAA	d0_silent_r1	114	0	0	96	18	114	150	0.0	0.8421052631578947	0.8421052631578947	0.8421052631578947
A2-AAGCCGCC-CTGACAAT	d10_lhon_r1	59	0	0	0	59	59	1131	0.0	0.0	0.0	0.0
A2-AGGTACGC-TATAGACG	d15_lhon_r2	90	3	52	35	0	90	342	0.6111111111111112	0.9666666666666667	0.3888888888888889	1.0
A2-AACTCACC-GTCTGCGT	d5_silent_r3	34	0	0	30	4	34	2786	0.0	0.8823529411764706	0.8823529411764706	0.8823529411764706
A2-ACTGATGC-TACGTCAC	d10_silent_r3	34	0	0	15	19	34	2788	0.0	0.4411764705882353	0.4411764705882353	0.4411764705882353
A2-ACTGTAGT-GCGCCACG	d15_lhon_r1	86	0	49	37	0	86	412	0.5697674418604651	1.0	0.43023255813953487	1.0
A2-ACTCCGTA-GACGATAC	d10_silent_r3	41	0	0	28	13	41	2192	0.0	0.6829268292682927	0.6829268292682927	0.6829268292682927
A2-GAGCTGAA-TCTGCGGC	d5_silent_r3	69	0	0	44	25	69	739	0.0	0.6376811594202898	0.6376811594202898	0.6376811594202898
A2-AACGTGAT-GCGGATAA	d0_lhon_r1	48	0	34	14	0	48	1714	0.7083333333333334	1.0	0.2916666666666667	1.0
A2-CATCCGAC-CTTCACTT	d15_silent_r3	44	0	0	37	7	44	1997	0.0	0.8409090909090909	0.8409090909090909	0.8409090909090909
A2-CTGAGCCA-GCGCCACG	d5_silent_r2	48	0	0	32	16	48	1713	0.0	0.6666666666666666	0.6666666666666666	0.6666666666666666
A2-CAAGACTA-CGATTGTG	d5_silent_r3	48	0	0	33	15	48	1663	0.0	0.6875	0.6875	0.6875
A2-ATCATGGC-GCATTCTA	d15_lhon_r3	72	0	0	0	72	72	662	0.0	0.0	0.0	0.0
A2-CGAACTTA-TAAGGTAA	d5_silent_r1	80	0	0	59	21	80	496	0.0	0.7375	0.7375	0.7375
A2-ACACTGTT-CGATTGTG	d10_lhon_r3	53	0	30	23	0	53	1383	0.5660377358490566	1.0	0.4339622641509434	1.0
A2-AACTCACC-GCAGCACC	d5_silent_r3	87	0	0	68	19	87	387	0.0	0.7816091954022989	0.7816091954022989	0.7816091954022989
A2-ACATAATT-CCGCATGT	d10_silent_r1	37	0	0	30	7	37	2571	0.0	0.8108108108108109	0.8108108108108109	0.8108108108108109
A2-CATAGTGT-CCGTAATC	d15_silent_r2	72	0	0	45	27	72	661	0.0	0.625	0.625	0.625
A2-CCGTGAGA-GTACTACG	d5_silent_r1	122	0	0	115	7	122	113	0.0	0.9426229508196722	0.9426229508196722	0.9426229508196722
A2-CGCTGATC-TACCTTGC	d0_lhon_r3	78	0	63	15	0	78	536	0.8076923076923077	1.0	0.19230769230769232	1.0
A2-AAGACGGA-TCGATTAC	d0_silent_r1	57	0	0	45	12	57	1185	0.0	0.7894736842105263	0.7894736842105263	0.7894736842105263
A2-AAGTATAT-TACGTCAC	d10_lhon_r2	72	0	1	0	71	72	663	0.013888888888888888	0.013888888888888888	0.0	0.013888888888888888
A2-ATCCGGCT-GTCTCTAT	d15_lhon_r3	44	1	17	26	0	44	1961	0.4090909090909091	0.9772727272727273	0.5909090909090909	1.0
A2-CGCATACA-CGATTGTG	d5_silent_r2	34	0	0	18	16	34	2795	0.0	0.5294117647058824	0.5294117647058824	0.5294117647058824
A2-ACAGCTCG-GACGATAC	d10_lhon_r3	122	0	52	69	1	122	115	0.4262295081967213	0.9918032786885246	0.5655737704918032	0.9918032786885246
A2-ACAATTCC-TACGTCAC	d10_lhon_r3	99	1	68	29	1	99	259	0.696969696969697	0.9797979797979798	0.29292929292929293	0.98989898989899
A2-CATCCGAC-TGTCGGCG	d15_silent_r3	42	0	0	26	16	42	2151	0.0	0.6190476190476191	0.6190476190476191	0.6190476190476191
A2-CGACTGGA-TGAACTGC	d5_silent_r2	40	0	0	31	9	40	2286	0.0	0.775	0.775	0.775
A2-CAATATTC-TGAACTGC	d15_silent_r1	24	0	0	13	11	24	3765	0.0	0.5416666666666666	0.5416666666666666	0.5416666666666666
A2-ACAAGCTA-GAGTCGAT	d0_lhon_r3	64	0	54	10	0	64	938	0.84375	1.0	0.15625	1.0
A2-CGCATACA-GTGTATAG	d5_silent_r2	26	0	0	12	14	26	3566	0.0	0.46153846153846156	0.46153846153846156	0.46153846153846156
A2-ACTCTTAG-CTTCGCAG	d10_silent_r3	26	0	0	19	7	26	3622	0.0	0.7307692307692307	0.7307692307692307	0.7307692307692307
A2-CATCAAGT-TACCTTGC	d0_lhon_r2	78	0	53	25	0	78	552	0.6794871794871795	1.0	0.32051282051282054	1.0
A2-AAGCTAAG-CCTTCGTC	d10_lhon_r1	30	0	21	9	0	30	3232	0.7	1.0	0.3	1.0
A2-ACTGTAGT-TACCTTGC	d15_lhon_r1	92	0	48	43	1	92	325	0.5217391304347826	0.9891304347826086	0.4673913043478261	0.9891304347826086
A2-CAGATCTG-TGCGGCGC	d0_lhon_r2	28	0	17	11	0	28	3407	0.6071428571428571	1.0	0.39285714285714285	1.0
A2-ACATTGGC-GTTCTAAC	d0_lhon_r2	32	0	24	8	0	32	2999	0.75	1.0	0.25	1.0
A2-CCGAAGTA-CTAGAATG	d5_silent_r1	30	0	0	29	1	30	3233	0.0	0.9666666666666667	0.9666666666666667	0.9666666666666667
A2-AGTACAAG-TCTCGGAT	d0_lhon_r3	51	0	29	22	0	51	1537	0.5686274509803921	1.0	0.43137254901960786	1.0
A2-AGTAGTTC-TGTATACC	d15_lhon_r2	105	0	0	0	105	105	215	0.0	0.0	0.0	0.0
A2-ACAATTCC-GTACGCGC	d10_lhon_r3	55	0	0	0	55	55	1320	0.0	0.0	0.0	0.0
A2-ACGCTCGA-TGTCTCAT	d0_silent_r3	102	0	0	86	16	102	236	0.0	0.8431372549019608	0.8431372549019608	0.8431372549019608
A2-CACATTAG-TATTCATA	d15_silent_r2	89	0	0	0	89	89	359	0.0	0.0	0.0	0.0
A2-GAGCTGAA-GTGGATCT	d5_silent_r3	38	0	0	34	4	38	2429	0.0	0.8947368421052632	0.8947368421052632	0.8947368421052632
A2-ACACTGTT-CCAGGCTT	d10_lhon_r3	48	1	25	21	1	48	1683	0.5416666666666666	0.9583333333333334	0.4375	0.9791666666666666
A2-ACAGTATG-GTTCTAAC	d10_silent_r1	76	0	0	55	21	76	584	0.0	0.7236842105263158	0.7236842105263158	0.7236842105263158
A2-AAGATTCG-TGCGGCGC	d10_lhon_r1	118	1	64	53	0	118	134	0.5508474576271186	0.9915254237288136	0.4491525423728814	1.0
A2-ACAATTCC-GTACTACG	d10_lhon_r3	27	0	15	12	0	27	3452	0.5555555555555556	1.0	0.4444444444444444	1.0
A2-CAGCGTTA-GCATGCCG	d5_lhon_r3	23	0	17	5	1	23	3962	0.7391304347826086	0.9565217391304348	0.21739130434782608	0.9565217391304348
A2-CATAGTGT-CTAGAATG	d15_silent_r2	74	0	0	62	12	74	613	0.0	0.8378378378378378	0.8378378378378378	0.8378378378378378
A2-ATCATGGC-CTAGAATG	d15_lhon_r3	33	0	0	1	32	33	2866	0.0	0.030303030303030304	0.030303030303030304	0.030303030303030304
A2-ACACAGAA-GCGGATAA	d0_silent_r2	24	0	0	14	10	24	3755	0.0	0.5833333333333334	0.5833333333333334	0.5833333333333334
A2-ACAAGCTA-GTCTGCGT	d0_lhon_r3	59	0	51	8	0	59	1107	0.864406779661017	1.0	0.13559322033898305	1.0
A2-CATAGTGT-GTAGCTAA	d15_silent_r2	57	0	0	50	7	57	1193	0.0	0.8771929824561403	0.8771929824561403	0.8771929824561403
A2-CAATATTC-CGATTGTG	d15_silent_r1	71	0	0	63	8	71	688	0.0	0.8873239436619719	0.8873239436619719	0.8873239436619719
A2-AGTAGTTC-TCGATTAC	d15_lhon_r2	43	0	0	0	43	43	2068	0.0	0.0	0.0	0.0
A2-CCGTGAGA-GTTCTAAC	d5_silent_r1	57	0	0	50	7	57	1205	0.0	0.8771929824561403	0.8771929824561403	0.8771929824561403
A2-CCTCCTGA-GTGGATCT	d5_silent_r1	23	0	0	19	4	23	3939	0.0	0.8260869565217391	0.8260869565217391	0.8260869565217391
A2-ATAGGTAT-CGTAATAC	d15_lhon_r3	37	0	20	17	0	37	2542	0.5405405405405406	1.0	0.4594594594594595	1.0
A2-AGACAGCT-CCGTAATC	d15_lhon_r1	98	0	9	81	8	98	277	0.09183673469387756	0.9183673469387755	0.826530612244898	0.9183673469387755
A2-ACACAGAA-CCGTAATC	d0_silent_r2	36	0	0	25	11	36	2617	0.0	0.6944444444444444	0.6944444444444444	0.6944444444444444
A2-AAGCCGCC-CGGTTATA	d10_lhon_r1	42	0	23	19	0	42	2141	0.5476190476190477	1.0	0.4523809523809524	1.0
A2-CAGTTAAC-TCTCACCG	d15_silent_r2	23	0	0	19	4	23	3923	0.0	0.8260869565217391	0.8260869565217391	0.8260869565217391
A2-CTGAGCCA-TGCCGAAT	d5_silent_r2	24	0	0	22	2	24	3794	0.0	0.9166666666666666	0.9166666666666666	0.9166666666666666
A2-AGGTGGCG-GCGCCACG	d15_lhon_r2	59	0	40	18	1	59	1111	0.6779661016949152	0.9830508474576272	0.3050847457627119	0.9830508474576272
A2-AGGTACGC-CCAGGCTT	d15_lhon_r2	38	0	21	17	0	38	2408	0.5526315789473685	1.0	0.4473684210526316	1.0
A2-AGGTACGC-GCTCGCTA	d15_lhon_r2	25	0	6	18	1	25	3705	0.24	0.96	0.72	0.96
A2-CCAACCAT-TGCACTAT	d15_silent_r3	74	0	0	55	19	74	623	0.0	0.7432432432432432	0.7432432432432432	0.7432432432432432
A2-CATCCGAC-GCTCGCTA	d15_silent_r3	88	0	0	66	22	88	371	0.0	0.75	0.75	0.75
A2-CCGTGAGA-CGGCTTCA	d5_silent_r1	49	0	0	32	17	49	1615	0.0	0.6530612244897959	0.6530612244897959	0.6530612244897959
A2-ATCATGGC-TCTACAAT	d15_lhon_r3	71	0	28	38	5	71	697	0.39436619718309857	0.9295774647887324	0.5352112676056338	0.9295774647887324
A2-CTGAGCCA-GTAGCTAA	d5_silent_r2	27	0	0	26	1	27	3470	0.0	0.9629629629629629	0.9629629629629629	0.9629629629629629
A2-AGGTACGC-CTGACAAT	d15_lhon_r2	36	0	12	23	1	36	2598	0.3333333333333333	0.9722222222222222	0.6388888888888888	0.9722222222222222
A2-AACTATTG-CTAATTCG	d10_lhon_r1	50	0	26	23	1	50	1587	0.52	0.98	0.46	0.98
A2-CCGAAGTA-TCGTAGAT	d5_silent_r1	51	0	0	41	10	51	1491	0.0	0.803921568627451	0.803921568627451	0.803921568627451
A2-AGTACAAG-TATTCATA	d0_lhon_r3	111	3	70	38	0	111	172	0.6576576576576577	0.972972972972973	0.34234234234234234	1.0
A2-ATTGAGGA-GTGTATAG	d5_lhon_r2	26	0	15	11	0	26	3546	0.5769230769230769	1.0	0.4230769230769231	1.0
A2-ACCTCAGC-GTTCTAAC	d10_silent_r2	70	0	0	65	5	70	729	0.0	0.9285714285714286	0.9285714285714286	0.9285714285714286
A2-CGCATACA-TCTGCGGC	d5_silent_r2	78	0	0	0	78	78	539	0.0	0.0	0.0	0.0
A2-ATAGCCAG-GCATGCCG	d15_lhon_r3	31	0	0	2	29	31	3087	0.0	0.06451612903225806	0.06451612903225806	0.06451612903225806
A2-ACACAGAA-GTGTATAG	d0_silent_r2	30	0	0	16	14	30	3239	0.0	0.5333333333333333	0.5333333333333333	0.5333333333333333
A2-CCGTGAGA-TATTATAA	d5_silent_r1	147	0	0	117	30	147	51	0.0	0.7959183673469388	0.7959183673469388	0.7959183673469388
A2-ACACAGAA-TATTCATA	d0_silent_r2	35	0	0	21	14	35	2679	0.0	0.6	0.6	0.6
A2-CCACTGCC-GTCCGACC	d15_silent_r3	75	0	0	51	24	75	597	0.0	0.68	0.68	0.68
A2-GAGCTGAA-TGAACTGC	d5_silent_r3	45	1	0	0	44	45	1871	0.022222222222222223	0.0	0.0	0.022222222222222223
A2-ACGCTCGA-CCGTCTAT	d0_silent_r3	41	0	0	29	12	41	2190	0.0	0.7073170731707317	0.7073170731707317	0.7073170731707317
A2-ATCCGGCT-GTTAATGC	d15_lhon_r3	30	0	15	15	0	30	3170	0.5	1.0	0.5	1.0
A2-CGAACTTA-GTGGTCCG	d5_silent_r1	29	0	0	25	4	29	3348	0.0	0.8620689655172413	0.8620689655172413	0.8620689655172413
A2-AGGTGGCG-TCTGCGGC	d15_lhon_r2	54	0	0	4	50	54	1345	0.0	0.07407407407407407	0.07407407407407407	0.07407407407407407
A2-ACCACTGT-TGACTGAC	d0_lhon_r2	74	1	37	33	3	74	617	0.5135135135135135	0.9459459459459459	0.44594594594594594	0.9594594594594594
A2-AAGCCGCC-GCAACAGT	d10_lhon_r1	28	0	17	11	0	28	3410	0.6071428571428571	1.0	0.39285714285714285	1.0
A2-ACAGCTCG-CCGTCTAT	d10_lhon_r3	64	0	31	33	0	64	918	0.484375	1.0	0.515625	1.0
A2-ATAGGTAT-CGAGCTGT	d15_lhon_r3	72	1	44	27	0	72	673	0.625	0.9861111111111112	0.375	1.0
A2-ACCACTGT-GTAGCTAA	d0_lhon_r2	44	1	32	11	0	44	1966	0.75	0.9772727272727273	0.25	1.0
A2-AGGTACGC-CGTTAGAT	d15_lhon_r2	32	0	19	13	0	32	2982	0.59375	1.0	0.40625	1.0
A2-CAATTCAG-GCCACCTA	d15_silent_r1	23	0	0	15	8	23	3924	0.0	0.6521739130434783	0.6521739130434783	0.6521739130434783
A2-CATGTACC-CTACCAGT	d15_silent_r3	60	0	0	46	14	60	1096	0.0	0.7666666666666667	0.7666666666666667	0.7666666666666667
A2-CGCTGATC-CTAGAATG	d0_lhon_r3	67	1	32	34	0	67	812	0.4925373134328358	0.9850746268656716	0.5074626865671642	1.0
A2-ACCAACTC-GTCTCTAT	d10_silent_r1	71	0	0	64	7	71	687	0.0	0.9014084507042254	0.9014084507042254	0.9014084507042254
A2-CAAGACTA-GATTGGTT	d5_silent_r3	28	0	0	22	6	28	3361	0.0	0.7857142857142857	0.7857142857142857	0.7857142857142857
A2-AGGTACGC-GATTGGTT	d15_lhon_r2	35	0	29	6	0	35	2685	0.8285714285714286	1.0	0.17142857142857143	1.0
A2-CAGTTAAC-GACGGTCG	d15_silent_r2	38	0	0	24	14	38	2406	0.0	0.631578947368421	0.631578947368421	0.631578947368421
A2-CATCAAGT-GCATTAAT	d0_lhon_r2	23	0	16	7	0	23	3937	0.6956521739130435	1.0	0.30434782608695654	1.0
A2-CATACCAA-TGTCGGCG	d5_lhon_r3	26	1	20	5	0	26	3545	0.8076923076923077	0.9615384615384616	0.19230769230769232	1.0
A2-GACTAGTA-TATTCATA	d5_lhon_r2	37	1	30	6	0	37	2534	0.8378378378378378	0.972972972972973	0.16216216216216217	1.0
A2-AGACAGCT-GTCGGTTC	d15_lhon_r1	34	0	0	0	34	34	2806	0.0	0.0	0.0	0.0
A2-ACAGCAGA-GTTAATGC	d0_silent_r2	35	0	0	31	4	35	2690	0.0	0.8857142857142857	0.8857142857142857	0.8857142857142857
A2-ATTGAGGA-TAACCTTC	d5_lhon_r2	34	0	23	11	0	34	2829	0.6764705882352942	1.0	0.3235294117647059	1.0
A2-ATGCGAGC-CTAATCGT	d15_silent_r1	24	0	0	21	3	24	3837	0.0	0.875	0.875	0.875
A2-AGGTGGCG-CTAACGAG	d15_lhon_r2	63	0	43	20	0	63	954	0.6825396825396826	1.0	0.31746031746031744	1.0
A2-CATGTACC-GTGGTCCG	d15_silent_r3	28	0	0	20	8	28	3396	0.0	0.7142857142857143	0.7142857142857143	0.7142857142857143
A2-AGTAGTTC-TATTATAA	d15_lhon_r2	54	0	4	44	6	54	1333	0.07407407407407407	0.8888888888888888	0.8148148148148148	0.8888888888888888
A2-CAGCGTTA-GATTGGTT	d5_lhon_r3	32	0	19	13	0	32	3035	0.59375	1.0	0.40625	1.0
A2-ACTATGCA-GTTAATGC	d0_silent_r3	30	0	0	19	11	30	3171	0.0	0.6333333333333333	0.6333333333333333	0.6333333333333333
A2-CCTCCTGA-GTCTCTAT	d5_silent_r1	73	0	0	57	16	73	646	0.0	0.7808219178082192	0.7808219178082192	0.7808219178082192
A2-AAGCTAAG-CGGTTATA	d10_lhon_r1	89	0	45	41	3	89	358	0.5056179775280899	0.9662921348314607	0.4606741573033708	0.9662921348314607
A2-ACATTGGC-TACCGTCA	d0_lhon_r2	68	2	34	30	2	68	764	0.5294117647058824	0.9411764705882353	0.4411764705882353	0.9705882352941176
A2-CGACTGGA-CGGACGGC	d5_silent_r2	35	0	0	28	7	35	2731	0.0	0.8	0.8	0.8
A2-ATCGATCG-TCCTCGGA	d15_silent_r1	27	0	0	20	7	27	3458	0.0	0.7407407407407407	0.7407407407407407	0.7407407407407407
A2-CCAACCAT-TCTCACCG	d15_silent_r3	25	0	0	9	16	25	3732	0.0	0.36	0.36	0.36
A2-AGGTACGC-GTCTCTAT	d15_lhon_r2	35	0	30	5	0	35	2681	0.8571428571428571	1.0	0.14285714285714285	1.0
A2-CATAGTGT-GCAGCACC	d15_silent_r2	43	0	0	26	17	43	2081	0.0	0.6046511627906976	0.6046511627906976	0.6046511627906976
A2-AAGGTACA-GCATTCTA	d0_silent_r2	31	0	0	23	8	31	3111	0.0	0.7419354838709677	0.7419354838709677	0.7419354838709677
A2-AATGACCG-GCCGTGAA	d10_lhon_r2	34	0	1	0	33	34	2810	0.029411764705882353	0.029411764705882353	0.0	0.029411764705882353
A2-CATCCGAC-CCTTCGTC	d15_silent_r3	39	0	0	31	8	39	2362	0.0	0.7948717948717948	0.7948717948717948	0.7948717948717948
A2-CATCAAGT-TGTCTCAT	d0_lhon_r2	31	0	27	4	0	31	3088	0.8709677419354839	1.0	0.12903225806451613	1.0
A2-CCGTGAGA-CGCGACAA	d5_silent_r1	36	0	0	25	11	36	2611	0.0	0.6944444444444444	0.6944444444444444	0.6944444444444444
A2-CATAGTGT-TATTATAA	d15_silent_r2	72	0	0	54	18	72	655	0.0	0.75	0.75	0.75
A2-CATCCGAC-CTAACGAG	d15_silent_r3	47	0	0	40	7	47	1771	0.0	0.851063829787234	0.851063829787234	0.851063829787234
A2-CAATATTC-TAAGGTAA	d15_silent_r1	38	0	0	31	7	38	2461	0.0	0.8157894736842105	0.8157894736842105	0.8157894736842105
A2-AACAACCA-GCATAGCT	d0_silent_r1	39	0	0	29	10	39	2373	0.0	0.7435897435897436	0.7435897435897436	0.7435897435897436
A2-ACTGATGC-GATACGCA	d10_silent_r3	64	0	0	55	9	64	929	0.0	0.859375	0.859375	0.859375
A2-ACAATTCC-GCCACCTA	d10_lhon_r3	32	1	19	12	0	32	3022	0.625	0.96875	0.375	1.0
A2-ACAAGCTA-CCAGGCTT	d0_lhon_r3	25	0	20	5	0	25	3722	0.8	1.0	0.2	1.0
A2-ACAGTATG-CGATTGTG	d10_silent_r1	32	0	0	27	5	32	3042	0.0	0.84375	0.84375	0.84375
A2-CCACTGCC-GCAGCACC	d15_silent_r3	30	0	0	29	1	30	3201	0.0	0.9666666666666667	0.9666666666666667	0.9666666666666667
A2-ACACAGAA-CGGTACTT	d0_silent_r2	47	0	0	26	21	47	1776	0.0	0.5531914893617021	0.5531914893617021	0.5531914893617021
A2-CCGAAGTA-TCTACAAT	d5_silent_r1	40	0	0	28	12	40	2261	0.0	0.7	0.7	0.7
A2-CCGAAGTA-GCGCCACG	d5_silent_r1	36	0	0	27	9	36	2587	0.0	0.75	0.75	0.75
A2-AATCGACT-TGACTGAC	d10_lhon_r2	65	0	32	33	0	65	878	0.49230769230769234	1.0	0.5076923076923077	1.0
A2-AGATCGCA-CTAACGAG	d5_lhon_r1	31	0	16	13	2	31	3091	0.5161290322580645	0.9354838709677419	0.41935483870967744	0.9354838709677419
A2-AGCCAAGC-TCTGCGGC	d15_lhon_r1	30	0	0	0	30	30	3211	0.0	0.0	0.0	0.0
A2-CCTCCTGA-GATACGCA	d5_silent_r1	30	0	0	29	1	30	3210	0.0	0.9666666666666667	0.9666666666666667	0.9666666666666667
A2-CGACTGGA-CCTTGACG	d5_silent_r2	25	0	0	20	5	25	3650	0.0	0.8	0.8	0.8
A2-ATTGAGGA-TCGCGTAG	d5_lhon_r2	28	0	15	13	0	28	3416	0.5357142857142857	1.0	0.4642857142857143	1.0
A2-ATAGCCAG-GTACGCGC	d15_lhon_r3	39	0	18	18	3	39	2329	0.46153846153846156	0.9230769230769231	0.46153846153846156	0.9230769230769231
A2-CACTTCGA-CTAATCGT	d5_lhon_r3	26	0	21	5	0	26	3569	0.8076923076923077	1.0	0.19230769230769232	1.0
A3-AACTCACC-TCACGGTA	d5_silent_r3	27	0	0	24	3	27	3464	0.0	0.8888888888888888	0.8888888888888888	0.8888888888888888
A3-CGCATACA-CGGACGGC	d5_silent_r2	48	0	0	35	13	48	1679	0.0	0.7291666666666666	0.7291666666666666	0.7291666666666666
A3-ACTATGCA-CCGTAATC	d0_silent_r3	56	0	0	52	4	56	1263	0.0	0.9285714285714286	0.9285714285714286	0.9285714285714286
A3-CTGGCATA-TACCTTGC	d5_silent_r3	43	0	0	34	9	43	2086	0.0	0.7906976744186046	0.7906976744186046	0.7906976744186046
A3-CAATGGAA-TGACTGAC	d5_lhon_r2	41	0	23	18	0	41	2169	0.5609756097560976	1.0	0.43902439024390244	1.0
A3-AAGATTCG-GCGCCACG	d10_lhon_r1	45	1	35	9	0	45	1918	0.8	0.9777777777777777	0.2	1.0
A3-AAGACGGA-TGCCAGCC	d0_silent_r1	49	0	0	16	33	49	1617	0.0	0.32653061224489793	0.32653061224489793	0.32653061224489793
A3-AGTAGTTC-CTTCGCAG	d15_lhon_r2	70	0	53	17	0	70	720	0.7571428571428571	1.0	0.24285714285714285	1.0
A3-CAATGGAA-TGTATACC	d5_lhon_r2	85	0	45	40	0	85	421	0.5294117647058824	1.0	0.47058823529411764	1.0
A3-CGCTGATC-CGTATCGA	d0_lhon_r3	102	0	82	20	0	102	232	0.803921568627451	1.0	0.19607843137254902	1.0
A3-ACAATCAG-TGCCGAAT	d10_lhon_r3	111	1	20	85	5	111	174	0.1891891891891892	0.9459459459459459	0.7657657657657657	0.954954954954955
A3-AGGCTTAC-CGGTTATA	d15_lhon_r2	44	1	16	26	1	44	1927	0.38636363636363635	0.9545454545454546	0.5909090909090909	0.9772727272727273
A3-CAAGACTA-TACCGTCA	d5_silent_r3	26	0	0	24	2	26	3556	0.0	0.9230769230769231	0.9230769230769231	0.9230769230769231
A3-AAGATTCG-TGCACTAT	d10_lhon_r1	34	0	16	17	1	34	2753	0.47058823529411764	0.9705882352941176	0.5	0.9705882352941176
A3-ACGGAGCC-GCTCGCTA	d10_silent_r2	90	0	0	81	9	90	353	0.0	0.9	0.9	0.9
A3-AACGCTTA-CGTTAGAT	d0_silent_r1	54	0	0	31	23	54	1359	0.0	0.5740740740740741	0.5740740740740741	0.5740740740740741
A3-ACAATTCC-TAAGGTAA	d10_lhon_r3	78	3	18	51	6	78	549	0.2692307692307692	0.8846153846153846	0.6538461538461539	0.9230769230769231
A3-CTCAATGA-GCATGCCG	d5_silent_r2	34	0	0	29	5	34	2749	0.0	0.8529411764705882	0.8529411764705882	0.8529411764705882
A3-ACCTCCAA-CTAATTCG	d0_silent_r2	49	0	0	43	6	49	1616	0.0	0.8775510204081632	0.8775510204081632	0.8775510204081632
A3-CAGCGTTA-TGTCTCAT	d5_lhon_r3	40	0	22	18	0	40	2258	0.55	1.0	0.45	1.0
A3-CGCATACA-CCGTCGCG	d5_silent_r2	24	0	0	13	11	24	3793	0.0	0.5416666666666666	0.5416666666666666	0.5416666666666666
A3-AGTAGTTC-GTCCGACC	d15_lhon_r2	99	0	56	42	1	99	262	0.5656565656565656	0.98989898989899	0.42424242424242425	0.98989898989899
A3-CAGTTAAC-GCATAGCT	d15_silent_r2	87	0	0	63	24	87	392	0.0	0.7241379310344828	0.7241379310344828	0.7241379310344828
A3-ACGTATCA-CTAATTCG	d0_silent_r3	66	0	0	44	22	66	859	0.0	0.6666666666666666	0.6666666666666666	0.6666666666666666
A3-GACTAGTA-TCACGGTA	d5_lhon_r2	25	0	17	8	0	25	3743	0.68	1.0	0.32	1.0
A3-CATCAAGT-GCCGTGAA	d0_lhon_r2	24	0	20	4	0	24	3834	0.8333333333333334	1.0	0.16666666666666666	1.0
A3-AATCGACT-TCGTAGAT	d10_lhon_r2	48	0	2	39	7	48	1716	0.041666666666666664	0.8541666666666666	0.8125	0.8541666666666666
A3-AGAGTCAA-GTCGGTTC	d0_silent_r3	63	0	0	27	36	63	948	0.0	0.42857142857142855	0.42857142857142855	0.42857142857142855
A3-AAGCTAAG-TCTGCGGC	d10_lhon_r1	39	1	21	17	0	39	2357	0.5641025641025641	0.9743589743589743	0.4358974358974359	1.0
A3-CCTCCTGA-TACGTCAC	d5_silent_r1	29	0	0	26	3	29	3271	0.0	0.896551724137931	0.896551724137931	0.896551724137931
A3-ACACAGAA-GCCGTGAA	d0_silent_r2	168	0	0	136	32	168	29	0.0	0.8095238095238095	0.8095238095238095	0.8095238095238095
A3-AGGTACGC-GATTGGTT	d15_lhon_r2	40	1	20	19	0	40	2267	0.525	0.975	0.475	1.0
A3-ATCATGGC-GTCTGCGT	d15_lhon_r3	46	0	25	21	0	46	1844	0.5434782608695652	1.0	0.45652173913043476	1.0
A3-AAGGTACA-CCGTCTAT	d0_silent_r2	31	0	0	16	15	31	3138	0.0	0.5161290322580645	0.5161290322580645	0.5161290322580645
A3-AGTAGTTC-CGTTAGAT	d15_lhon_r2	71	0	30	40	1	71	684	0.4225352112676056	0.9859154929577465	0.5633802816901409	0.9859154929577465
A3-CAATGGAA-TGCCAGCC	d5_lhon_r2	38	0	0	0	38	38	2419	0.0	0.0	0.0	0.0
A3-ACTGTAGT-GCATAGCT	d15_lhon_r1	77	0	38	38	1	77	564	0.4935064935064935	0.987012987012987	0.4935064935064935	0.987012987012987
A3-ACGTTACG-CCGTCGCG	d10_silent_r3	23	0	0	17	6	23	3872	0.0	0.7391304347826086	0.7391304347826086	0.7391304347826086
A3-ATCATGGC-GTTATGGT	d15_lhon_r3	50	0	27	22	1	50	1573	0.54	0.98	0.44	0.98
A3-ACAGCAGA-GAGTCGAT	d0_silent_r2	51	0	0	38	13	51	1508	0.0	0.7450980392156863	0.7450980392156863	0.7450980392156863
A3-CTGGCATA-GCGGATAA	d5_silent_r3	217	0	0	131	86	217	16	0.0	0.6036866359447005	0.6036866359447005	0.6036866359447005
A3-ATTGAGGA-GCAACAGT	d5_lhon_r2	75	0	45	30	0	75	600	0.6	1.0	0.4	1.0
A3-CATCAAGT-CGTCAGTG	d0_lhon_r2	44	0	41	3	0	44	1969	0.9318181818181818	1.0	0.06818181818181818	1.0
A3-CTCAATGA-TCTCACCG	d5_silent_r2	69	0	0	53	16	69	741	0.0	0.7681159420289855	0.7681159420289855	0.7681159420289855
A3-ATAGGTAT-GTACTACG	d15_lhon_r3	73	0	20	52	1	73	630	0.273972602739726	0.9863013698630136	0.7123287671232876	0.9863013698630136
A3-GAGCTGAA-GCTCGCTA	d5_silent_r3	65	0	0	42	23	65	883	0.0	0.6461538461538462	0.6461538461538462	0.6461538461538462
A3-ACAATCAG-TGTATACC	d10_lhon_r3	79	4	19	46	10	79	531	0.2911392405063291	0.8227848101265823	0.5822784810126582	0.8734177215189873
A3-ACCAGTTG-GCTCGCTA	d10_silent_r2	63	0	0	45	18	63	956	0.0	0.7142857142857143	0.7142857142857143	0.7142857142857143
A3-ACCTCAGC-CTAACGAG	d10_silent_r2	32	0	0	23	9	32	2951	0.0	0.71875	0.71875	0.71875
A3-ACACTGTT-GTCGGTTC	d10_lhon_r3	105	0	66	37	2	105	206	0.6285714285714286	0.9809523809523809	0.3523809523809524	0.9809523809523809
A3-ATCCGGCT-CGCGACAA	d15_lhon_r3	161	2	88	70	1	161	34	0.5590062111801242	0.9813664596273292	0.43478260869565216	0.9937888198757764
A3-ATGCGAGC-TGCCAGCC	d15_silent_r1	142	0	0	128	14	142	61	0.0	0.9014084507042254	0.9014084507042254	0.9014084507042254
A3-ACAAGCTA-CCTTGACG	d0_lhon_r3	111	0	89	22	0	111	170	0.8018018018018018	1.0	0.1981981981981982	1.0
A3-CGAACTTA-TGCCGAAT	d5_silent_r1	49	0	0	45	4	49	1655	0.0	0.9183673469387755	0.9183673469387755	0.9183673469387755
A3-CTGGCATA-GTACGCGC	d5_silent_r3	58	0	0	41	17	58	1173	0.0	0.7068965517241379	0.7068965517241379	0.7068965517241379
A3-ACAGCTCG-CGGCTTCA	d10_lhon_r3	41	0	29	12	0	41	2184	0.7073170731707317	1.0	0.2926829268292683	1.0
A3-AGTGGTCA-GTTCTAAC	d0_lhon_r1	83	0	64	19	0	83	450	0.7710843373493976	1.0	0.2289156626506024	1.0
A3-AGACAGCT-CCGTCGCG	d15_lhon_r1	112	0	50	62	0	112	163	0.44642857142857145	1.0	0.5535714285714286	1.0
A3-AGGTACGC-CGCCATTA	d15_lhon_r2	47	0	0	0	47	47	1739	0.0	0.0	0.0	0.0
A3-ATAGCCAG-GTAGCTAA	d15_lhon_r3	60	0	0	0	60	60	1073	0.0	0.0	0.0	0.0
A3-CCGTGAGA-CCGTCTAT	d5_silent_r1	28	0	0	21	7	28	3418	0.0	0.75	0.75	0.75
A3-CTCAATGA-CCGCATGT	d5_silent_r2	78	0	0	48	30	78	537	0.0	0.6153846153846154	0.6153846153846154	0.6153846153846154
A3-ACGTATCA-GACGATAC	d0_silent_r3	37	0	0	28	9	37	2572	0.0	0.7567567567567568	0.7567567567567568	0.7567567567567568
A3-AGACAGCT-CGCCATTA	d15_lhon_r1	105	1	67	36	1	105	208	0.6476190476190476	0.9809523809523809	0.34285714285714286	0.9904761904761905
A3-CATCAAGT-TATAGACG	d0_lhon_r2	38	0	32	6	0	38	2394	0.8421052631578947	1.0	0.15789473684210525	1.0
A3-AGCCAAGC-GCAGCACC	d15_lhon_r1	30	0	19	11	0	30	3179	0.6333333333333333	1.0	0.36666666666666664	1.0
A3-CAATGGAA-TATTATAA	d5_lhon_r2	40	0	17	23	0	40	2242	0.425	1.0	0.575	1.0
A3-ACCTCCAA-TCTACAAT	d0_silent_r2	102	0	0	82	20	102	230	0.0	0.803921568627451	0.803921568627451	0.803921568627451
A3-AAGCCGCC-TAAGGTAA	d10_lhon_r1	34	0	25	9	0	34	2812	0.7352941176470589	1.0	0.2647058823529412	1.0
A3-ACAGCAGA-TCTCGGAT	d0_silent_r2	84	0	0	56	28	84	433	0.0	0.6666666666666666	0.6666666666666666	0.6666666666666666
A3-AGTGGTCA-GAGACAGC	d0_lhon_r1	129	0	94	33	2	129	97	0.7286821705426356	0.9844961240310077	0.2558139534883721	0.9844961240310077
A3-CGCATACA-GTCTGCGT	d5_silent_r2	57	0	0	49	8	57	1182	0.0	0.8596491228070176	0.8596491228070176	0.8596491228070176
A3-ACATTGGC-GACGATAC	d0_lhon_r2	23	0	19	3	1	23	3903	0.8260869565217391	0.9565217391304348	0.13043478260869565	0.9565217391304348
A3-AGGCTTAC-TATTATAA	d15_lhon_r2	37	0	12	23	2	37	2509	0.32432432432432434	0.9459459459459459	0.6216216216216216	0.9459459459459459
A3-AGGCTTAC-CGTAATAC	d15_lhon_r2	48	0	16	30	2	48	1715	0.3333333333333333	0.9583333333333334	0.625	0.9583333333333334
A3-CCTCCTGA-CGGTACTT	d5_silent_r1	73	0	0	60	13	73	652	0.0	0.821917808219178	0.821917808219178	0.821917808219178
A3-AACTATTG-TAATCGGC	d10_lhon_r1	86	2	45	39	0	86	399	0.5465116279069767	0.9767441860465116	0.45348837209302323	1.0
A3-CATACTCG-CTAACGAG	d15_silent_r2	24	0	0	19	5	24	3847	0.0	0.7916666666666666	0.7916666666666666	0.7916666666666666
A3-ACTGTAGT-GTTAATGC	d15_lhon_r1	103	1	62	38	2	103	228	0.6116504854368932	0.970873786407767	0.36893203883495146	0.9805825242718447
A3-AGACAGCT-GAGACAGC	d15_lhon_r1	68	0	9	10	49	68	766	0.1323529411764706	0.27941176470588236	0.14705882352941177	0.27941176470588236
A3-ATCGATCG-CGCCATTA	d15_silent_r1	46	0	0	27	19	46	1792	0.0	0.5869565217391305	0.5869565217391305	0.5869565217391305
A3-CGCATACA-TAAGGTAA	d5_silent_r2	43	0	0	21	22	43	2016	0.0	0.4883720930232558	0.4883720930232558	0.4883720930232558
A3-CTGGCATA-GAGTCGAT	d5_silent_r3	81	0	0	56	25	81	485	0.0	0.691358024691358	0.691358024691358	0.691358024691358
A3-ACCTCCAA-GACGATAC	d0_silent_r2	66	0	0	54	12	66	855	0.0	0.8181818181818182	0.8181818181818182	0.8181818181818182
A3-AACAACCA-CGGCTTCA	d0_silent_r1	39	0	0	33	6	39	2321	0.0	0.8461538461538461	0.8461538461538461	0.8461538461538461
A3-ACTGTAGT-TCTCACCG	d15_lhon_r1	84	1	41	39	3	84	445	0.5	0.9523809523809523	0.4642857142857143	0.9642857142857143
A3-ACAAGCTA-CGGTTATA	d0_lhon_r3	25	0	18	6	1	25	3698	0.72	0.96	0.24	0.96
A3-AGGTGGCG-GATACGCA	d15_lhon_r2	82	0	26	56	0	82	468	0.3170731707317073	1.0	0.6829268292682927	1.0
A3-ACAGTATG-GAGTCGAT	d10_silent_r1	33	0	0	18	15	33	2921	0.0	0.5454545454545454	0.5454545454545454	0.5454545454545454
A3-ACCGTCCA-CCTGCCAC	d10_silent_r2	31	0	0	31	0	31	3143	0.0	1.0	1.0	1.0
A3-AGGTGGCG-GCTCGCTA	d15_lhon_r2	99	0	7	15	77	99	257	0.0707070707070707	0.2222222222222222	0.15151515151515152	0.2222222222222222
A3-CGAACTTA-TACCGTCA	d5_silent_r1	67	0	0	55	12	67	794	0.0	0.8208955223880597	0.8208955223880597	0.8208955223880597
A3-AGGTGGCG-TCACGGTA	d15_lhon_r2	55	1	26	28	0	55	1316	0.4909090909090909	0.9818181818181818	0.509090909090909	1.0
A3-CAATATTC-GCTCGCTA	d15_silent_r1	44	0	0	37	7	44	1937	0.0	0.8409090909090909	0.8409090909090909	0.8409090909090909
A3-ACCACTGT-GCGCCACG	d0_lhon_r2	24	0	21	3	0	24	3810	0.875	1.0	0.125	1.0
A3-AATCGACT-GCCACCTA	d10_lhon_r2	43	0	19	23	1	43	2020	0.4418604651162791	0.9767441860465116	0.5348837209302325	0.9767441860465116
A3-ACCACTGT-GCTCGCTA	d0_lhon_r2	48	0	33	15	0	48	1657	0.6875	1.0	0.3125	1.0
A3-ATAGCCAG-TATTCATA	d15_lhon_r3	46	0	33	13	0	46	1850	0.717391304347826	1.0	0.2826086956521739	1.0
A3-CCTCCTGA-TGCCAGCC	d5_silent_r1	30	0	0	17	13	30	3193	0.0	0.5666666666666667	0.5666666666666667	0.5666666666666667
A3-CGCATACA-TGGACCTC	d5_silent_r2	35	0	0	28	7	35	2700	0.0	0.8	0.8	0.8
A3-ATCGATCG-CCAGGCTT	d15_silent_r1	25	0	0	18	7	25	3659	0.0	0.72	0.72	0.72
A3-AATCGACT-TCGCGTAG	d10_lhon_r2	73	0	35	38	0	73	648	0.4794520547945205	1.0	0.5205479452054794	1.0
A3-ACACAGAA-CCAGGCTT	d0_silent_r2	47	0	0	32	15	47	1780	0.0	0.6808510638297872	0.6808510638297872	0.6808510638297872
A3-ACTCTTAG-GATACGCA	d10_silent_r3	41	0	0	30	11	41	2186	0.0	0.7317073170731707	0.7317073170731707	0.7317073170731707
A3-ACCAAGCG-GTGGATCT	d10_silent_r1	97	0	0	69	28	97	282	0.0	0.711340206185567	0.711340206185567	0.711340206185567
A3-ACTCCGTA-CTTCACTT	d10_silent_r3	35	0	0	0	35	35	2722	0.0	0.0	0.0	0.0
A3-ACAGTATG-GTTATGGT	d10_silent_r1	81	0	0	62	19	81	483	0.0	0.7654320987654321	0.7654320987654321	0.7654320987654321
A3-CAATTCAG-TCTCGGAT	d15_silent_r1	77	0	0	55	22	77	556	0.0	0.7142857142857143	0.7142857142857143	0.7142857142857143
A3-AACGCTTA-GACGGTCG	d0_silent_r1	29	0	0	24	5	29	3343	0.0	0.8275862068965517	0.8275862068965517	0.8275862068965517
A3-AACTCACC-TCGCGTAG	d5_silent_r3	39	0	0	31	8	39	2371	0.0	0.7948717948717948	0.7948717948717948	0.7948717948717948
A3-CTGAGCCA-TGTATACC	d5_silent_r2	36	0	0	18	18	36	2644	0.0	0.5	0.5	0.5
A3-ATCGATCG-GAGTCGAT	d15_silent_r1	34	0	0	18	16	34	2762	0.0	0.5294117647058824	0.5294117647058824	0.5294117647058824
A3-AACTATTG-TCTGCGGC	d10_lhon_r1	53	0	31	21	1	53	1426	0.5849056603773585	0.9811320754716981	0.39622641509433965	0.9811320754716981
A3-ACGCTCGA-TGTCGGCG	d0_silent_r3	50	0	0	30	20	50	1549	0.0	0.6	0.6	0.6
A3-AGAGTCAA-CGGTTATA	d0_silent_r3	60	0	0	38	22	60	1064	0.0	0.6333333333333333	0.6333333333333333	0.6333333333333333
A3-CAGTTAAC-TGTATACC	d15_silent_r2	68	0	0	56	12	68	768	0.0	0.8235294117647058	0.8235294117647058	0.8235294117647058
A3-CCGAAGTA-CGGTTATA	d5_silent_r1	70	0	0	52	18	70	710	0.0	0.7428571428571429	0.7428571428571429	0.7428571428571429
A3-CCACTGCC-TACCTTGC	d15_silent_r3	25	0	0	19	6	25	3657	0.0	0.76	0.76	0.76
A3-CATGTACC-CGGCTTCA	d15_silent_r3	39	0	0	33	6	39	2326	0.0	0.8461538461538461	0.8461538461538461	0.8461538461538461
A3-AGTACAAG-GTTAATGC	d0_lhon_r3	24	0	24	0	0	24	3812	1.0	1.0	0.0	1.0
A3-AACGCTTA-TAAGCGTA	d0_silent_r1	54	0	0	41	13	54	1323	0.0	0.7592592592592593	0.7592592592592593	0.7592592592592593
A3-AGAGTCAA-GAGTCGAT	d0_silent_r3	27	0	0	20	7	27	3542	0.0	0.7407407407407407	0.7407407407407407	0.7407407407407407
A3-CCTCCTGA-GCGGATAA	d5_silent_r1	66	0	0	64	2	66	837	0.0	0.9696969696969697	0.9696969696969697	0.9696969696969697
A3-AGGTGGCG-TAATCGGC	d15_lhon_r2	30	0	0	0	30	30	3164	0.0	0.0	0.0	0.0
A3-GAGCTGAA-CGGTTATA	d5_silent_r3	27	0	0	11	16	27	3455	0.0	0.4074074074074074	0.4074074074074074	0.4074074074074074
A3-CTGTAGCC-GACCATCT	d0_lhon_r3	66	0	39	27	0	66	843	0.5909090909090909	1.0	0.4090909090909091	1.0
A3-AATGAATC-CGATTGTG	d10_lhon_r2	26	0	0	13	13	26	3609	0.0	0.5	0.5	0.5
A3-CTGAGCCA-GACGATAC	d5_silent_r2	60	0	0	52	8	60	1089	0.0	0.8666666666666667	0.8666666666666667	0.8666666666666667
A3-AGGCTTAC-GCATTAAT	d15_lhon_r2	52	1	20	31	0	52	1443	0.40384615384615385	0.9807692307692307	0.5961538461538461	1.0
A3-CACTTCGA-CGGACGGC	d5_lhon_r3	58	0	35	23	0	58	1139	0.603448275862069	1.0	0.39655172413793105	1.0
A3-AACGCTTA-CGATTGTG	d0_silent_r1	41	0	0	23	18	41	2223	0.0	0.5609756097560976	0.5609756097560976	0.5609756097560976
A3-CTGTAGCC-GCATGCCG	d0_lhon_r3	38	0	28	10	0	38	2445	0.7368421052631579	1.0	0.2631578947368421	1.0
A3-AACTCACC-GCCACCTA	d5_silent_r3	33	0	0	25	8	33	2875	0.0	0.7575757575757576	0.7575757575757576	0.7575757575757576
A3-CCGAAGTA-CGTATCGA	d5_silent_r1	62	0	0	54	8	62	990	0.0	0.8709677419354839	0.8709677419354839	0.8709677419354839
A3-AAGCCGCC-TCTCGGAT	d10_lhon_r1	34	0	18	16	0	34	2815	0.5294117647058824	1.0	0.47058823529411764	1.0
A3-ACAGCAGA-TAACGCGT	d0_silent_r2	29	0	0	19	10	29	3258	0.0	0.6551724137931034	0.6551724137931034	0.6551724137931034
A3-ACATAATT-CGATTGTG	d10_silent_r1	39	0	0	36	3	39	2380	0.0	0.9230769230769231	0.9230769230769231	0.9230769230769231
A3-CACTTCGA-CGTTAGAT	d5_lhon_r3	28	0	13	14	1	28	3433	0.4642857142857143	0.9642857142857143	0.5	0.9642857142857143
A3-CAATTCAG-TGCGAAGT	d15_silent_r1	54	0	0	33	21	54	1372	0.0	0.6111111111111112	0.6111111111111112	0.6111111111111112
A3-CTGTAGCC-GTTATGGT	d0_lhon_r3	49	0	42	7	0	49	1614	0.8571428571428571	1.0	0.14285714285714285	1.0
A3-ACTGTAGT-TGGACCTC	d15_lhon_r1	39	0	20	17	2	39	2328	0.5128205128205128	0.9487179487179487	0.4358974358974359	0.9487179487179487
A3-CGAACTTA-GAGACAGC	d5_silent_r1	89	0	0	60	29	89	361	0.0	0.6741573033707865	0.6741573033707865	0.6741573033707865
A3-CTGGCATA-GCATAGCT	d5_silent_r3	58	0	0	32	26	58	1174	0.0	0.5517241379310345	0.5517241379310345	0.5517241379310345
A3-ACCAGTTG-TGGACCTC	d10_silent_r2	28	0	0	15	13	28	3434	0.0	0.5357142857142857	0.5357142857142857	0.5357142857142857
A3-ACAATTCC-GTAGCTAA	d10_lhon_r3	28	0	8	19	1	28	3354	0.2857142857142857	0.9642857142857143	0.6785714285714286	0.9642857142857143
A3-ACCTCAGC-TACCTTGC	d10_silent_r2	79	0	0	42	37	79	518	0.0	0.5316455696202531	0.5316455696202531	0.5316455696202531
A3-CACATTAG-CTTCGCAG	d15_silent_r2	50	0	0	38	12	50	1548	0.0	0.76	0.76	0.76
A3-ATCCGGCT-CTTCGCAG	d15_lhon_r3	38	1	22	13	2	38	2475	0.6052631578947368	0.9210526315789473	0.34210526315789475	0.9473684210526315
A3-ACCAACTC-GTACGCGC	d10_silent_r1	34	0	0	33	1	34	2763	0.0	0.9705882352941176	0.9705882352941176	0.9705882352941176
A3-CGACTGGA-TACGTCAC	d5_silent_r2	24	0	0	22	2	24	3805	0.0	0.9166666666666666	0.9166666666666666	0.9166666666666666
A3-CTCAATGA-TATTATAA	d5_silent_r2	32	0	0	26	6	32	2953	0.0	0.8125	0.8125	0.8125
A3-CAGCGTTA-GCATGCCG	d5_lhon_r3	50	1	39	9	1	50	1556	0.8	0.96	0.18	0.98
A3-CAAGACTA-TGGACCTC	d5_silent_r3	23	0	0	17	6	23	3914	0.0	0.7391304347826086	0.7391304347826086	0.7391304347826086
A3-ATCATGGC-GAGACAGC	d15_lhon_r3	25	0	0	1	24	25	3703	0.0	0.04	0.04	0.04
A3-CAGCGTTA-GCCGTGAA	d5_lhon_r3	33	2	24	7	0	33	2837	0.7878787878787878	0.9393939393939394	0.21212121212121213	1.0
A3-GAGCTGAA-TGCACTAT	d5_silent_r3	75	0	0	69	6	75	591	0.0	0.92	0.92	0.92
A3-AGTAGTTC-GCATGCCG	d15_lhon_r2	54	0	25	29	0	54	1365	0.46296296296296297	1.0	0.5370370370370371	1.0
A3-ACCACTGT-GACGATAC	d0_lhon_r2	28	0	13	15	0	28	3401	0.4642857142857143	1.0	0.5357142857142857	1.0
A3-ATCGATCG-CGGTACTT	d15_silent_r1	37	0	0	37	0	37	2501	0.0	1.0	1.0	1.0
A3-ACCAACTC-GCATGCCG	d10_silent_r1	35	0	0	29	6	35	2719	0.0	0.8285714285714286	0.8285714285714286	0.8285714285714286
A3-CATACTCG-TGCGGCGC	d15_silent_r2	32	0	0	18	14	32	2979	0.0	0.5625	0.5625	0.5625
A3-ATAGGTAT-CGGACGGC	d15_lhon_r3	50	0	32	18	0	50	1591	0.64	1.0	0.36	1.0
A3-AGGCTTAC-CGCGACAA	d15_lhon_r2	40	0	0	26	14	40	2302	0.0	0.65	0.65	0.65
A3-CCAGTTCA-CGGTACTT	d5_lhon_r3	27	1	1	13	12	27	3463	0.07407407407407407	0.5185185185185185	0.48148148148148145	0.5555555555555556
A3-CACATTAG-TCCTCGGA	d15_silent_r2	33	0	0	27	6	33	2912	0.0	0.8181818181818182	0.8181818181818182	0.8181818181818182
A3-AAGCCGCC-CTAGAATG	d10_lhon_r1	37	0	5	28	4	37	2521	0.13513513513513514	0.8918918918918919	0.7567567567567568	0.8918918918918919
A3-CTGAGCCA-TGACTGAC	d5_silent_r2	33	0	0	24	9	33	2876	0.0	0.7272727272727273	0.7272727272727273	0.7272727272727273
A3-CGACTGGA-GTCCGACC	d5_silent_r2	27	0	0	21	6	27	3509	0.0	0.7777777777777778	0.7777777777777778	0.7777777777777778
A3-CTGTAGCC-TCGCGTAG	d0_lhon_r3	30	1	28	1	0	30	3204	0.9666666666666667	0.9666666666666667	0.03333333333333333	1.0
A3-CTGGCATA-CGTCAGTG	d5_silent_r3	43	0	1	37	5	43	2061	0.023255813953488372	0.8837209302325582	0.8604651162790697	0.8837209302325582
A3-ACTGATGC-CCGTCTAT	d10_silent_r3	33	0	0	29	4	33	2841	0.0	0.8787878787878788	0.8787878787878788	0.8787878787878788
A3-ACGTTACG-CGCGACAA	d10_silent_r3	26	0	0	21	5	26	3589	0.0	0.8076923076923077	0.8076923076923077	0.8076923076923077
A3-CCGAAGTA-TACCTTGC	d5_silent_r1	23	0	0	15	8	23	3938	0.0	0.6521739130434783	0.6521739130434783	0.6521739130434783
A3-AACGCTTA-TCATGTGT	d0_silent_r1	32	0	0	23	9	32	3019	0.0	0.71875	0.71875	0.71875
A3-ATGCGAGC-GTCCGACC	d15_silent_r1	34	0	0	31	3	34	2752	0.0	0.9117647058823529	0.9117647058823529	0.9117647058823529
A4-AATGACCG-GCATTCTA	d10_lhon_r2	64	1	41	19	3	64	917	0.65625	0.9375	0.296875	0.953125
A4-CTGGCATA-TATTATAA	d5_silent_r3	32	0	0	22	10	32	2941	0.0	0.6875	0.6875	0.6875
A4-AACGTGAT-GTCCGACC	d0_lhon_r1	61	0	51	10	0	61	1053	0.8360655737704918	1.0	0.16393442622950818	1.0
A4-AGGTGGCG-TCTCGGAT	d15_lhon_r2	43	0	0	0	43	43	2073	0.0	0.0	0.0	0.0
A4-ACAATTCC-GCATAGCT	d10_lhon_r3	59	1	30	26	2	59	1127	0.5254237288135594	0.9491525423728814	0.4406779661016949	0.9661016949152542
A4-ACATTGGC-TAACGCGT	d0_lhon_r2	88	0	52	36	0	88	377	0.5909090909090909	1.0	0.4090909090909091	1.0
A4-ATGCGAGC-GATTGGTT	d15_silent_r1	37	0	0	31	6	37	2533	0.0	0.8378378378378378	0.8378378378378378	0.8378378378378378
A4-AGGCTTAC-GCATTCTA	d15_lhon_r2	103	0	66	37	0	103	223	0.6407766990291263	1.0	0.3592233009708738	1.0
A4-ACAATCAG-GTCGGTTC	d10_lhon_r3	23	0	9	13	1	23	3970	0.391304347826087	0.9565217391304348	0.5652173913043478	0.9565217391304348
A4-ACTATGCA-GCCACCTA	d0_silent_r3	129	0	0	87	42	129	92	0.0	0.6744186046511628	0.6744186046511628	0.6744186046511628
A4-AGAGTCAA-TGCACTAT	d0_silent_r3	65	0	0	53	12	65	890	0.0	0.8153846153846154	0.8153846153846154	0.8153846153846154
A4-ACAATCAG-GTAGCTAA	d10_lhon_r3	41	0	21	19	1	41	2225	0.5121951219512195	0.975609756097561	0.4634146341463415	0.975609756097561
A4-ACCACTGT-CGGTTATA	d0_lhon_r2	36	0	30	6	0	36	2614	0.8333333333333334	1.0	0.16666666666666666	1.0
A4-AGCCAAGC-GAGTCGAT	d15_lhon_r1	137	0	73	60	4	137	70	0.5328467153284672	0.9708029197080292	0.43795620437956206	0.9708029197080292
A4-CATAGTGT-GTCTGCGT	d15_silent_r2	164	0	0	89	75	164	32	0.0	0.5426829268292683	0.5426829268292683	0.5426829268292683
A4-CGCATACA-TACCGTCA	d5_silent_r2	105	0	0	79	26	105	211	0.0	0.7523809523809524	0.7523809523809524	0.7523809523809524
A4-CGAACTTA-CGCGACAA	d5_silent_r1	87	0	0	66	21	87	385	0.0	0.7586206896551724	0.7586206896551724	0.7586206896551724
A4-ACACAGAA-TACCGTCA	d0_silent_r2	52	0	0	5	47	52	1454	0.0	0.09615384615384616	0.09615384615384616	0.09615384615384616
A4-CAGTTAAC-TGACTGAC	d15_silent_r2	52	0	0	49	3	52	1431	0.0	0.9423076923076923	0.9423076923076923	0.9423076923076923
A4-ACGCTCGA-CGGCTTCA	d0_silent_r3	90	0	0	1	89	90	351	0.0	0.011111111111111112	0.011111111111111112	0.011111111111111112
A4-ATCATGGC-TGCGAAGT	d15_lhon_r3	218	0	1	1	216	218	15	0.0045871559633027525	0.009174311926605505	0.0045871559633027525	0.009174311926605505
A4-CCGAAGTA-TAAGGTAA	d5_silent_r1	78	0	0	62	16	78	538	0.0	0.7948717948717948	0.7948717948717948	0.7948717948717948
A4-CGAACTTA-GTCCGACC	d5_silent_r1	105	0	0	23	82	105	212	0.0	0.21904761904761905	0.21904761904761905	0.21904761904761905
A4-CAGATCTG-CGTAATAC	d0_lhon_r2	83	1	68	14	0	83	456	0.8313253012048193	0.9879518072289156	0.1686746987951807	1.0
A4-ACAATCAG-GTCCGACC	d10_lhon_r3	133	1	0	0	132	133	80	0.007518796992481203	0.0	0.0	0.007518796992481203
A4-AGTACAAG-TGCCGAAT	d0_lhon_r3	27	0	21	6	0	27	3484	0.7777777777777778	1.0	0.2222222222222222	1.0
A4-ATCATGGC-GTGGTCCG	d15_lhon_r3	51	0	8	4	39	51	1521	0.1568627450980392	0.23529411764705882	0.0784313725490196	0.23529411764705882
A4-AAACATCG-TCTACAAT	d0_lhon_r1	44	0	29	14	1	44	1938	0.6590909090909091	0.9772727272727273	0.3181818181818182	0.9772727272727273
A4-CAATTCAG-GACGGTCG	d15_silent_r1	35	0	0	30	5	35	2704	0.0	0.8571428571428571	0.8571428571428571	0.8571428571428571
A4-ACTCCGTA-TGTCGGCG	d10_silent_r3	24	0	0	15	9	24	3809	0.0	0.625	0.625	0.625
A4-CATGTACC-TGTATACC	d15_silent_r3	55	0	0	37	18	55	1298	0.0	0.6727272727272727	0.6727272727272727	0.6727272727272727
A4-AAGGTACA-GCAGCACC	d0_silent_r2	29	0	0	19	10	29	3350	0.0	0.6551724137931034	0.6551724137931034	0.6551724137931034
A4-CATAGTGT-CCTGCCAC	d15_silent_r2	142	0	0	125	17	142	62	0.0	0.8802816901408451	0.8802816901408451	0.8802816901408451
A4-ACAGCTCG-GCTCGCTA	d10_lhon_r3	66	0	39	27	0	66	838	0.5909090909090909	1.0	0.4090909090909091	1.0
A4-GACTAGTA-TGTATACC	d5_lhon_r2	35	0	26	7	2	35	2687	0.7428571428571429	0.9428571428571428	0.2	0.9428571428571428
A4-CAAGACTA-TATTCATA	d5_silent_r3	90	0	0	64	26	90	345	0.0	0.7111111111111111	0.7111111111111111	0.7111111111111111
A4-CATACTCG-GAGACAGC	d15_silent_r2	50	0	0	45	5	50	1604	0.0	0.9	0.9	0.9
A4-ATCCGGCT-CGAGCTGT	d15_lhon_r3	44	0	13	31	0	44	1967	0.29545454545454547	1.0	0.7045454545454546	1.0
A4-ACGGAGCC-TCTCGGAT	d10_silent_r2	132	0	0	113	19	132	84	0.0	0.8560606060606061	0.8560606060606061	0.8560606060606061
A4-ACAGTATG-CTAATTCG	d10_silent_r1	102	0	0	77	25	102	240	0.0	0.7549019607843137	0.7549019607843137	0.7549019607843137
A4-CATAGTGT-TACGTCAC	d15_silent_r2	69	0	0	41	28	69	755	0.0	0.5942028985507246	0.5942028985507246	0.5942028985507246
A4-CATAGTGT-CGGCTTCA	d15_silent_r2	86	0	0	70	16	86	401	0.0	0.813953488372093	0.813953488372093	0.813953488372093
A4-ACCAAGCG-TGTCTCAT	d10_silent_r1	40	0	0	18	22	40	2263	0.0	0.45	0.45	0.45
A4-AAGGTACA-TGTCGGCG	d0_silent_r2	49	0	0	12	37	49	1652	0.0	0.24489795918367346	0.24489795918367346	0.24489795918367346
A4-ATAGGTAT-GCATTCTA	d15_lhon_r3	85	0	39	45	1	85	431	0.4588235294117647	0.9882352941176471	0.5294117647058824	0.9882352941176471
A4-CATCAAGT-GCATTCTA	d0_lhon_r2	65	1	50	14	0	65	896	0.7846153846153846	0.9846153846153847	0.2153846153846154	1.0
A4-AAGATTCG-CGGTACTT	d10_lhon_r1	66	0	0	0	66	66	860	0.0	0.0	0.0	0.0
A4-AGGTGGCG-CCTTGACG	d15_lhon_r2	56	0	36	19	1	56	1227	0.6428571428571429	0.9821428571428571	0.3392857142857143	0.9821428571428571
A4-ATCGATCG-CTAATCGT	d15_silent_r1	63	0	0	52	11	63	968	0.0	0.8253968253968254	0.8253968253968254	0.8253968253968254
A4-ACTGTAGT-CCAGGCTT	d15_lhon_r1	69	0	47	22	0	69	749	0.6811594202898551	1.0	0.3188405797101449	1.0
A4-CAACCACA-CTAATCGT	d5_lhon_r2	45	0	32	13	0	45	1903	0.7111111111111111	1.0	0.28888888888888886	1.0
A4-CGAACTTA-GTTAATGC	d5_silent_r1	63	0	0	47	16	63	953	0.0	0.746031746031746	0.746031746031746	0.746031746031746
A4-ATCCGGCT-GTCGGTTC	d15_lhon_r3	43	1	0	0	42	43	2075	0.023255813953488372	0.0	0.0	0.023255813953488372
A4-ACTGTAGT-CGCGACAA	d15_lhon_r1	24	1	0	0	23	24	3780	0.041666666666666664	0.0	0.0	0.041666666666666664
A4-CATAGTGT-CGGTTATA	d15_silent_r2	53	0	0	40	13	53	1427	0.0	0.7547169811320755	0.7547169811320755	0.7547169811320755
A4-CCGAAGTA-CGTTAGAT	d5_silent_r1	42	0	0	28	14	42	2153	0.0	0.6666666666666666	0.6666666666666666	0.6666666666666666
A4-CAAGACTA-TCCTCGGA	d5_silent_r3	61	0	0	61	0	61	1029	0.0	1.0	1.0	1.0
A4-AGTAGTTC-CGGACGGC	d15_lhon_r2	91	1	61	29	0	91	336	0.6813186813186813	0.989010989010989	0.31868131868131866	1.0
A4-AGACAGCT-CGTCAGTG	d15_lhon_r1	49	0	35	14	0	49	1651	0.7142857142857143	1.0	0.2857142857142857	1.0
A4-AGGTACGC-TGTATACC	d15_lhon_r2	61	0	17	44	0	61	1037	0.2786885245901639	1.0	0.7213114754098361	1.0
A4-ACCTCCAA-GTCTGCGT	d0_silent_r2	39	0	0	28	11	39	2336	0.0	0.717948717948718	0.717948717948718	0.717948717948718
A4-ACTGTAGT-TGCGGCGC	d15_lhon_r1	33	0	17	15	1	33	2865	0.5151515151515151	0.9696969696969697	0.45454545454545453	0.9696969696969697
A4-ATGCGAGC-CGTAATAC	d15_silent_r1	52	0	0	32	20	52	1432	0.0	0.6153846153846154	0.6153846153846154	0.6153846153846154
A4-AGGTACGC-CCGCATGT	d15_lhon_r2	91	0	64	27	0	91	331	0.7032967032967034	1.0	0.2967032967032967	1.0
A4-CAATGGAA-GCTCGCTA	d5_lhon_r2	31	0	10	20	1	31	3123	0.3225806451612903	0.967741935483871	0.6451612903225806	0.967741935483871
A4-AGGTGGCG-GCATTCTA	d15_lhon_r2	45	1	25	18	1	45	1873	0.5777777777777777	0.9555555555555556	0.4	0.9777777777777777
A4-AGGCTTAC-GTCTGCGT	d15_lhon_r2	31	1	13	16	1	31	3110	0.45161290322580644	0.9354838709677419	0.5161290322580645	0.967741935483871
A4-CATCCGAC-TAACCTTC	d15_silent_r3	65	0	0	49	16	65	897	0.0	0.7538461538461538	0.7538461538461538	0.7538461538461538
A4-AGGTACGC-TGAACTGC	d15_lhon_r2	61	0	5	49	7	61	1038	0.08196721311475409	0.8852459016393442	0.8032786885245902	0.8852459016393442
A4-GACTAGTA-TGACTGAC	d5_lhon_r2	26	0	0	0	26	26	3637	0.0	0.0	0.0	0.0
A4-CGCATACA-GTACTACG	d5_silent_r2	24	0	0	23	1	24	3836	0.0	0.9583333333333334	0.9583333333333334	0.9583333333333334
A4-CTGAGCCA-TAACCTTC	d5_silent_r2	70	0	0	63	7	70	713	0.0	0.9	0.9	0.9
A4-ATAGCCAG-GTCCGACC	d15_lhon_r3	81	1	44	34	2	81	492	0.5555555555555556	0.9629629629629629	0.41975308641975306	0.9753086419753086
A4-AAGGTACA-GTTATGGT	d0_silent_r2	30	0	0	12	18	30	3249	0.0	0.4	0.4	0.4
A4-AAACATCG-GTTAATGC	d0_lhon_r1	35	0	0	0	35	35	2742	0.0	0.0	0.0	0.0
A4-AGACAGCT-CCTGCCAC	d15_lhon_r1	98	0	51	46	1	98	278	0.5204081632653061	0.9897959183673469	0.46938775510204084	0.9897959183673469
A4-AAGGTACA-TATAGACG	d0_silent_r2	112	0	0	65	47	112	162	0.0	0.5803571428571429	0.5803571428571429	0.5803571428571429
A4-ACAAGCTA-CGTATCGA	d0_lhon_r3	48	0	41	6	1	48	1682	0.8541666666666666	0.9791666666666666	0.125	0.9791666666666666
A4-CTCAATGA-CCTTGACG	d5_silent_r2	41	0	0	34	7	41	2229	0.0	0.8292682926829268	0.8292682926829268	0.8292682926829268
A4-CAATGGAA-TACCTTGC	d5_lhon_r2	72	0	54	18	0	72	668	0.75	1.0	0.25	1.0
A4-AGCCAAGC-TAACGCGT	d15_lhon_r1	26	0	11	3	12	26	3635	0.4230769230769231	0.5384615384615384	0.11538461538461539	0.5384615384615384
A4-CATACCAA-GCATTAAT	d5_lhon_r3	45	0	0	0	45	45	1901	0.0	0.0	0.0	0.0
A4-CATACTCG-TATAGACG	d15_silent_r2	47	0	0	42	5	47	1757	0.0	0.8936170212765957	0.8936170212765957	0.8936170212765957
A4-CCGTGAGA-GATACGCA	d5_silent_r1	25	0	0	17	8	25	3713	0.0	0.68	0.68	0.68
A4-ATCGATCG-CTAATTCG	d15_silent_r1	56	0	0	49	7	56	1244	0.0	0.875	0.875	0.875
A4-CCAACCAT-TCTCGGAT	d15_silent_r3	67	0	0	62	5	67	816	0.0	0.9253731343283582	0.9253731343283582	0.9253731343283582
A4-CAGATCTG-TATAGACG	d0_lhon_r2	67	0	39	28	0	67	790	0.582089552238806	1.0	0.417910447761194	1.0
A4-CTGAGCCA-GTACTACG	d5_silent_r2	33	0	0	17	16	33	2851	0.0	0.5151515151515151	0.5151515151515151	0.5151515151515151
A4-CATAGTGT-GCCACCTA	d15_silent_r2	44	0	0	34	10	44	1973	0.0	0.7727272727272727	0.7727272727272727	0.7727272727272727
A4-ACAAGCTA-GTGTATAG	d0_lhon_r3	61	0	8	45	8	61	1036	0.13114754098360656	0.8688524590163934	0.7377049180327869	0.8688524590163934
A4-ATAGCCAG-GCATAGCT	d15_lhon_r3	66	0	13	47	6	66	845	0.19696969696969696	0.9090909090909091	0.7121212121212122	0.9090909090909091
A4-ACAGCAGA-CTGACAAT	d0_silent_r2	66	0	0	48	18	66	839	0.0	0.7272727272727273	0.7272727272727273	0.7272727272727273
A4-CCGAAGTA-TATTATAA	d5_silent_r1	25	0	0	24	1	25	3734	0.0	0.96	0.96	0.96
A4-AAGGTACA-CGGTTATA	d0_silent_r2	49	0	0	31	18	49	1643	0.0	0.6326530612244898	0.6326530612244898	0.6326530612244898
A4-ATAGGTAT-TGACTGAC	d15_lhon_r3	23	0	13	10	0	23	3922	0.5652173913043478	1.0	0.43478260869565216	1.0
A4-GAGCTGAA-CTAACGAG	d5_silent_r3	32	0	0	29	3	32	2984	0.0	0.90625	0.90625	0.90625
A4-AGACAGCT-CGTATCGA	d15_lhon_r1	24	0	0	0	24	24	3804	0.0	0.0	0.0	0.0
A4-CACATTAG-CTAGAATG	d15_silent_r2	39	0	0	29	10	39	2337	0.0	0.7435897435897436	0.7435897435897436	0.7435897435897436
A4-AGTAGTTC-TGCCGAAT	d15_lhon_r2	76	1	41	33	1	76	571	0.5526315789473685	0.9736842105263158	0.4342105263157895	0.9868421052631579
A4-ACCGTCCA-CCTGACGT	d10_silent_r2	73	0	0	46	27	73	644	0.0	0.6301369863013698	0.6301369863013698	0.6301369863013698
A4-CAACCACA-GCAGCACC	d5_lhon_r2	51	1	41	9	0	51	1535	0.8235294117647058	0.9803921568627451	0.17647058823529413	1.0
A4-AAGACGGA-GCAGCACC	d0_silent_r1	98	0	0	67	31	98	272	0.0	0.6836734693877551	0.6836734693877551	0.6836734693877551
A4-GACTAGTA-CTAATCGT	d5_lhon_r2	24	1	12	11	0	24	3803	0.5416666666666666	0.9583333333333334	0.4583333333333333	1.0
A4-ATCCGGCT-GTGGTCCG	d15_lhon_r3	35	0	15	20	0	35	2674	0.42857142857142855	1.0	0.5714285714285714	1.0
A4-AGGTACGC-GTTCTAAC	d15_lhon_r2	80	2	19	58	1	80	506	0.2625	0.9625	0.725	0.9875
A4-AATGACCG-GACGATAC	d10_lhon_r2	112	0	0	0	112	112	166	0.0	0.0	0.0	0.0
A4-CGCATACA-CGGTACTT	d5_silent_r2	67	0	0	35	32	67	805	0.0	0.5223880597014925	0.5223880597014925	0.5223880597014925
A4-ATCCTGTA-GTCATCCA	d5_lhon_r1	26	0	21	5	0	26	3601	0.8076923076923077	1.0	0.19230769230769232	1.0
A4-ACACAGAA-TCTGCGGC	d0_silent_r2	55	0	0	47	8	55	1311	0.0	0.8545454545454545	0.8545454545454545	0.8545454545454545
A4-ACTGTAGT-GACCATCT	d15_lhon_r1	73	0	0	0	73	73	650	0.0	0.0	0.0	0.0
A4-AGCAGCCT-GCATGCCG	d15_lhon_r1	85	0	34	50	1	85	415	0.4	0.9882352941176471	0.5882352941176471	0.9882352941176471
A4-CAATTCAG-TCCTCGGA	d15_silent_r1	30	0	0	23	7	30	3238	0.0	0.7666666666666667	0.7666666666666667	0.7666666666666667
A4-CACTTCGA-GTTATGGT	d5_lhon_r3	34	1	22	9	2	34	2823	0.6764705882352942	0.9117647058823529	0.2647058823529412	0.9411764705882353
A4-ACATTGGC-TCGTAGAT	d0_lhon_r2	30	0	24	6	0	30	3160	0.8	1.0	0.2	1.0
A4-ACCTCCAA-TAACGCGT	d0_silent_r2	43	0	0	37	6	43	2060	0.0	0.8604651162790697	0.8604651162790697	0.8604651162790697
A4-AATCGACT-TCATGTGT	d10_lhon_r2	79	0	0	0	79	79	527	0.0	0.0	0.0	0.0
A4-CATACCAA-TGCGGCGC	d5_lhon_r3	24	1	14	9	0	24	3819	0.625	0.9583333333333334	0.375	1.0
A4-AAGCTAAG-GCGCCACG	d10_lhon_r1	40	0	24	16	0	40	2251	0.6	1.0	0.4	1.0
A4-CGCATACA-TATTCATA	d5_silent_r2	46	0	0	41	5	46	1824	0.0	0.8913043478260869	0.8913043478260869	0.8913043478260869
A4-ACGGAGCC-GCGCCACG	d10_silent_r2	36	0	0	27	9	36	2618	0.0	0.75	0.75	0.75
A4-ATCATGGC-TGTCGGCG	d15_lhon_r3	25	0	9	15	1	25	3717	0.36	0.96	0.6	0.96
A4-AGACAGCT-CTAACGAG	d15_lhon_r1	55	1	0	1	53	55	1290	0.01818181818181818	0.01818181818181818	0.01818181818181818	0.03636363636363636
A4-CATAGTGT-GTTCTAAC	d15_silent_r2	90	0	0	68	22	90	341	0.0	0.7555555555555555	0.7555555555555555	0.7555555555555555
A4-GACTAGTA-CTACCAGT	d5_lhon_r2	41	0	24	16	1	41	2197	0.5853658536585366	0.975609756097561	0.3902439024390244	0.975609756097561
A4-AGTAGTTC-TAATCGGC	d15_lhon_r2	77	1	53	20	3	77	563	0.7012987012987013	0.948051948051948	0.2597402597402597	0.961038961038961
A4-ACGTATCA-GCAGCACC	d0_silent_r3	55	0	0	48	7	55	1289	0.0	0.8727272727272727	0.8727272727272727	0.8727272727272727
A4-CGAACTTA-GTGGATCT	d5_silent_r1	25	0	0	24	1	25	3716	0.0	0.96	0.96	0.96
A4-CATGTACC-GAGTCGAT	d15_silent_r3	32	0	0	27	5	32	3027	0.0	0.84375	0.84375	0.84375
A4-CGCTGATC-TGACAATC	d0_lhon_r3	54	4	28	20	2	54	1366	0.5925925925925926	0.8888888888888888	0.37037037037037035	0.9629629629629629
A4-ATAGGTAT-CGCCATTA	d15_lhon_r3	62	0	17	42	3	62	1005	0.27419354838709675	0.9516129032258065	0.6774193548387096	0.9516129032258065
A4-ACACAGAA-TAAGCGTA	d0_silent_r2	44	0	0	30	14	44	1950	0.0	0.6818181818181818	0.6818181818181818	0.6818181818181818
A4-ACAGCAGA-GATACGCA	d0_silent_r2	23	0	0	21	2	23	3892	0.0	0.9130434782608695	0.9130434782608695	0.9130434782608695
A4-CGCATACA-GCCGTGAA	d5_silent_r2	25	0	0	23	2	25	3694	0.0	0.92	0.92	0.92
A4-CATGTACC-TATAGACG	d15_silent_r3	35	0	0	31	4	35	2739	0.0	0.8857142857142857	0.8857142857142857	0.8857142857142857
A4-ACACAGAA-CGGTACTT	d0_silent_r2	26	0	0	14	12	26	3582	0.0	0.5384615384615384	0.5384615384615384	0.5384615384615384
A4-AGACAGCT-CGGACGGC	d15_lhon_r1	80	0	0	0	80	80	508	0.0	0.0	0.0	0.0
A4-CTGGCATA-CTACCAGT	d5_silent_r3	24	0	0	19	5	24	3826	0.0	0.7916666666666666	0.7916666666666666	0.7916666666666666
A4-ATCCGGCT-GAGTCGAT	d15_lhon_r3	67	2	30	35	0	67	809	0.47761194029850745	0.9701492537313433	0.5223880597014925	1.0
A4-CGAACTTA-TGACAATC	d5_silent_r1	58	0	0	48	10	58	1141	0.0	0.8275862068965517	0.8275862068965517	0.8275862068965517
A4-AACTCACC-GATTGGTT	d5_silent_r3	41	0	0	32	9	41	2200	0.0	0.7804878048780488	0.7804878048780488	0.7804878048780488
A4-CCAGTTCA-TAACGCGT	d5_lhon_r3	29	0	19	10	0	29	3270	0.6551724137931034	1.0	0.3448275862068966	1.0
A4-AGGCTTAC-CGAGCTGT	d15_lhon_r2	39	0	17	21	1	39	2374	0.4358974358974359	0.9743589743589743	0.5384615384615384	0.9743589743589743
A4-ACCTCAGC-GACGGTCG	d10_silent_r2	42	0	0	31	11	42	2128	0.0	0.7380952380952381	0.7380952380952381	0.7380952380952381
A4-CCTCCTGA-CGAGCTGT	d5_silent_r1	52	0	0	49	3	52	1474	0.0	0.9423076923076923	0.9423076923076923	0.9423076923076923
A4-CATCCGAC-TGACTGAC	d15_silent_r3	28	0	0	15	13	28	3369	0.0	0.5357142857142857	0.5357142857142857	0.5357142857142857
A4-ATTGAGGA-TGGACCTC	d5_lhon_r2	35	0	14	17	4	35	2743	0.4	0.8857142857142857	0.4857142857142857	0.8857142857142857
A4-AGACAGCT-TGCGAAGT	d15_lhon_r1	28	0	13	15	0	28	3368	0.4642857142857143	1.0	0.5357142857142857	1.0
A4-CACATTAG-GCAGCACC	d15_silent_r2	55	0	0	41	14	55	1307	0.0	0.7454545454545455	0.7454545454545455	0.7454545454545455
A4-AGGTACGC-TCTCGGAT	d15_lhon_r2	32	0	13	19	0	32	3017	0.40625	1.0	0.59375	1.0
A4-CAATATTC-CGATTGTG	d15_silent_r1	25	0	0	12	13	25	3736	0.0	0.48	0.48	0.48
A4-AGAGTCAA-GAGTCGAT	d0_silent_r3	41	0	0	36	5	41	2206	0.0	0.8780487804878049	0.8780487804878049	0.8780487804878049
A4-AGGTGGCG-GTAGCTAA	d15_lhon_r2	35	0	14	21	0	35	2677	0.4	1.0	0.6	1.0
A4-ACATTGGC-CCGTCGCG	d0_lhon_r2	37	0	31	6	0	37	2568	0.8378378378378378	1.0	0.16216216216216217	1.0
A4-CATACTCG-GCATGCCG	d15_silent_r2	95	0	0	80	15	95	290	0.0	0.8421052631578947	0.8421052631578947	0.8421052631578947
A4-CCACTGCC-GCTCGCTA	d15_silent_r3	53	0	0	17	36	53	1411	0.0	0.32075471698113206	0.32075471698113206	0.32075471698113206
A4-CAATATTC-CGTCAGTG	d15_silent_r1	69	0	0	54	15	69	754	0.0	0.782608695652174	0.782608695652174	0.782608695652174
A4-AGGCTTAC-TAATCGGC	d15_lhon_r2	40	0	15	22	3	40	2244	0.375	0.925	0.55	0.925
A4-GAGCTGAA-CGAGCTGT	d5_silent_r3	29	0	0	25	4	29	3269	0.0	0.8620689655172413	0.8620689655172413	0.8620689655172413
A4-ACCAACTC-TGACAATC	d10_silent_r1	28	0	0	16	12	28	3427	0.0	0.5714285714285714	0.5714285714285714	0.5714285714285714
A4-ACTATGCA-GTTAATGC	d0_silent_r3	45	0	0	43	2	45	1862	0.0	0.9555555555555556	0.9555555555555556	0.9555555555555556
A4-ACAGCTCG-CGGTACTT	d10_lhon_r3	58	0	49	9	0	58	1151	0.8448275862068966	1.0	0.15517241379310345	1.0
A4-CGCATACA-GTGTATAG	d5_silent_r2	59	0	0	49	10	59	1108	0.0	0.8305084745762712	0.8305084745762712	0.8305084745762712
A4-ACTGATGC-GCTCGCTA	d10_silent_r3	53	0	1	45	7	53	1422	0.018867924528301886	0.8679245283018868	0.8490566037735849	0.8679245283018868
A4-AGAGTCAA-TAAGCGTA	d0_silent_r3	24	0	0	1	23	24	3749	0.0	0.041666666666666664	0.041666666666666664	0.041666666666666664
A4-CAATATTC-TCATGTGT	d15_silent_r1	49	0	0	39	10	49	1637	0.0	0.7959183673469388	0.7959183673469388	0.7959183673469388
A4-CAAGACTA-GTTCTAAC	d5_silent_r3	97	0	0	20	77	97	280	0.0	0.20618556701030927	0.20618556701030927	0.20618556701030927
A4-CATCCGAC-GTCTGCGT	d15_silent_r3	39	0	0	26	13	39	2339	0.0	0.6666666666666666	0.6666666666666666	0.6666666666666666
A4-CACATTAG-GCATTCTA	d15_silent_r2	59	0	0	53	6	59	1126	0.0	0.8983050847457628	0.8983050847457628	0.8983050847457628
A4-ACATAATT-GTTAATGC	d10_silent_r1	36	0	0	21	15	36	2637	0.0	0.5833333333333334	0.5833333333333334	0.5833333333333334
A4-ATAGGTAT-TGTATACC	d15_lhon_r3	41	0	15	26	0	41	2220	0.36585365853658536	1.0	0.6341463414634146	1.0
A4-ACAATCAG-GCTCGCTA	d10_lhon_r3	35	0	17	18	0	35	2712	0.4857142857142857	1.0	0.5142857142857142	1.0
A4-ATCCTGTA-TGACTGAC	d5_lhon_r1	69	0	54	15	0	69	733	0.782608695652174	1.0	0.21739130434782608	1.0
A4-ATAGGTAT-CGGTTATA	d15_lhon_r3	107	2	58	46	1	107	196	0.5607476635514018	0.9719626168224299	0.42990654205607476	0.9906542056074766
A4-CATAGTGT-CGGACGGC	d15_silent_r2	66	0	0	62	4	66	863	0.0	0.9393939393939394	0.9393939393939394	0.9393939393939394
A4-CACTTCGA-GACGGTCG	d5_lhon_r3	34	0	20	14	0	34	2808	0.5882352941176471	1.0	0.4117647058823529	1.0
A4-CTGAGCCA-GCAACAGT	d5_silent_r2	40	0	0	32	8	40	2293	0.0	0.8	0.8	0.8
A4-ACTGATGC-TACCGTCA	d10_silent_r3	34	0	0	27	7	34	2807	0.0	0.7941176470588235	0.7941176470588235	0.7941176470588235
A4-ACGCTCGA-TAACCTTC	d0_silent_r3	51	0	0	39	12	51	1504	0.0	0.7647058823529411	0.7647058823529411	0.7647058823529411
A4-ACTGATGC-CGTAATAC	d10_silent_r3	34	0	0	26	8	34	2822	0.0	0.7647058823529411	0.7647058823529411	0.7647058823529411
A4-ACAGTATG-TGTCTCAT	d10_silent_r1	48	0	0	39	9	48	1690	0.0	0.8125	0.8125	0.8125
A4-CACATTAG-TGACAATC	d15_silent_r2	45	0	0	39	6	45	1877	0.0	0.8666666666666667	0.8666666666666667	0.8666666666666667
A4-AGACAGCT-GTTAATGC	d15_lhon_r1	23	0	11	12	0	23	3919	0.4782608695652174	1.0	0.5217391304347826	1.0
A4-ATCGATCG-CTAGAATG	d15_silent_r1	53	0	0	18	35	53	1406	0.0	0.33962264150943394	0.33962264150943394	0.33962264150943394
A4-ATCATGGC-CGATTGTG	d15_lhon_r3	43	0	29	14	0	43	2035	0.6744186046511628	1.0	0.32558139534883723	1.0
A4-ACCAGTTG-TGCACTAT	d10_silent_r2	44	0	0	42	2	44	1985	0.0	0.9545454545454546	0.9545454545454546	0.9545454545454546
A4-GAGCTGAA-GATTGGTT	d5_silent_r3	47	0	0	30	17	47	1728	0.0	0.6382978723404256	0.6382978723404256	0.6382978723404256
A4-CCAGTTCA-GATACGCA	d5_lhon_r3	26	0	17	9	0	26	3574	0.6538461538461539	1.0	0.34615384615384615	1.0
A4-CTCAATGA-TAACCTTC	d5_silent_r2	47	0	0	32	15	47	1732	0.0	0.6808510638297872	0.6808510638297872	0.6808510638297872
A4-AGTCACTA-TAATCGGC	d5_lhon_r1	37	0	27	10	0	37	2496	0.7297297297297297	1.0	0.2702702702702703	1.0
A4-AGCAGCCT-GACGGTCG	d15_lhon_r1	40	0	22	18	0	40	2278	0.55	1.0	0.45	1.0
A4-AACGCTTA-CGAGCTGT	d0_silent_r1	35	0	0	1	34	35	2702	0.0	0.02857142857142857	0.02857142857142857	0.02857142857142857
A4-CAGTTAAC-TCTCGGAT	d15_silent_r2	40	0	0	34	6	40	2308	0.0	0.85	0.85	0.85
A4-CGCTGATC-CGAGCTGT	d0_lhon_r3	30	0	20	10	0	30	3185	0.6666666666666666	1.0	0.3333333333333333	1.0
A4-CATCCGAC-TCATGTGT	d15_silent_r3	27	0	0	21	6	27	3524	0.0	0.7777777777777778	0.7777777777777778	0.7777777777777778
A4-CAATTCAG-GTTAATGC	d15_silent_r1	29	0	0	20	9	29	3286	0.0	0.6896551724137931	0.6896551724137931	0.6896551724137931
A4-ACCAGTTG-CCAGGCTT	d10_silent_r2	28	0	0	25	3	28	3422	0.0	0.8928571428571429	0.8928571428571429	0.8928571428571429
A4-AGGCTTAC-GATTGGTT	d15_lhon_r2	25	0	15	10	0	25	3668	0.6	1.0	0.4	1.0
A4-AGTAGTTC-CTACCAGT	d15_lhon_r2	94	0	54	39	1	94	306	0.574468085106383	0.9893617021276596	0.4148936170212766	0.9893617021276596
A4-AGACAGCT-GAGACAGC	d15_lhon_r1	28	0	0	0	28	28	3357	0.0	0.0	0.0	0.0
A4-CTGAGCCA-TGACAATC	d5_silent_r2	37	0	0	17	20	37	2549	0.0	0.4594594594594595	0.4594594594594595	0.4594594594594595
A4-CAATTCAG-TGAACTGC	d15_silent_r1	24	0	0	15	9	24	3861	0.0	0.625	0.625	0.625
A4-AAGTATAT-CTTCACTT	d10_lhon_r2	36	0	21	15	0	36	2636	0.5833333333333334	1.0	0.4166666666666667	1.0
A4-CAGCGTTA-CCTGCCAC	d5_lhon_r3	26	0	21	5	0	26	3588	0.8076923076923077	1.0	0.19230769230769232	1.0
A4-ATCGATCG-GTTCTAAC	d15_silent_r1	33	0	0	29	4	33	2848	0.0	0.8787878787878788	0.8787878787878788	0.8787878787878788
A4-CGACTGGA-TGCGAAGT	d5_silent_r2	28	0	0	23	5	28	3358	0.0	0.8214285714285714	0.8214285714285714	0.8214285714285714
A4-CAAGACTA-CCGTCTAT	d5_silent_r3	24	0	0	15	9	24	3756	0.0	0.625	0.625	0.625
A4-ACGCTCGA-CGATTGTG	d0_silent_r3	37	0	0	0	37	37	2550	0.0	0.0	0.0	0.0
A4-CCTCCTGA-CGCCATTA	d5_silent_r1	32	0	0	29	3	32	2990	0.0	0.90625	0.90625	0.90625
A4-AGGCTTAC-CCTTCGTC	d15_lhon_r2	23	0	9	13	1	23	3880	0.391304347826087	0.9565217391304348	0.5652173913043478	0.9565217391304348
A4-CTGAGCCA-TCTACAAT	d5_silent_r2	36	0	0	31	5	36	2593	0.0	0.8611111111111112	0.8611111111111112	0.8611111111111112
A4-CCGTGAGA-GCGCCACG	d5_silent_r1	53	0	0	46	7	53	1417	0.0	0.8679245283018868	0.8679245283018868	0.8679245283018868
A4-CTCAATGA-GATTGGTT	d5_silent_r2	60	0	0	49	11	60	1092	0.0	0.8166666666666667	0.8166666666666667	0.8166666666666667
A4-CCAACCAT-GCATAGCT	d15_silent_r3	55	0	0	50	5	55	1310	0.0	0.9090909090909091	0.9090909090909091	0.9090909090909091
A4-ACAAGCTA-TACCGTCA	d0_lhon_r3	31	0	21	10	0	31	3109	0.6774193548387096	1.0	0.3225806451612903	1.0
A4-AACTCACC-GATACGCA	d5_silent_r3	30	0	0	24	6	30	3158	0.0	0.8	0.8	0.8
A4-CCTCCTGA-GTCTGCGT	d5_silent_r1	39	0	0	38	1	39	2383	0.0	0.9743589743589743	0.9743589743589743	0.9743589743589743
A4-CAATGGAA-GTCGGTTC	d5_lhon_r2	28	0	21	7	0	28	3439	0.75	1.0	0.25	1.0
A4-ATCCGGCT-CTAACGAG	d15_lhon_r3	23	0	13	10	0	23	3907	0.5652173913043478	1.0	0.43478260869565216	1.0
A4-GAGCTGAA-GCAGCACC	d5_silent_r3	28	0	0	24	4	28	3408	0.0	0.8571428571428571	0.8571428571428571	0.8571428571428571
A5-CATACTCG-GTGTATAG	d15_silent_r2	49	0	0	30	19	49	1623	0.0	0.6122448979591837	0.6122448979591837	0.6122448979591837
A5-CAATGGAA-GCAACAGT	d5_lhon_r2	137	2	58	72	5	137	71	0.43795620437956206	0.948905109489051	0.5255474452554745	0.9635036496350365
A5-ATAGCCAG-CGGTGAAT	d15_lhon_r3	47	0	14	31	2	47	1730	0.2978723404255319	0.9574468085106383	0.6595744680851063	0.9574468085106383
A5-GAGCTGAA-GTGGATCT	d5_silent_r3	26	0	0	22	4	26	3596	0.0	0.8461538461538461	0.8461538461538461	0.8461538461538461
A5-CGAACTTA-GTCGGTTC	d5_silent_r1	121	0	0	81	40	121	117	0.0	0.6694214876033058	0.6694214876033058	0.6694214876033058
A5-AAGATTCG-GCATTCTA	d10_lhon_r1	45	0	30	15	0	45	1864	0.6666666666666666	1.0	0.3333333333333333	1.0
A5-CACATTAG-GTTATGGT	d15_silent_r2	59	0	0	48	11	59	1105	0.0	0.8135593220338984	0.8135593220338984	0.8135593220338984
A5-CCGAAGTA-TCTCGGAT	d5_silent_r1	60	0	0	35	25	60	1086	0.0	0.5833333333333334	0.5833333333333334	0.5833333333333334
A5-ATGCCTAA-TCACGGTA	d0_lhon_r1	61	0	0	0	61	61	1058	0.0	0.0	0.0	0.0
A5-AGTGGTCA-CCTGCCAC	d0_lhon_r1	25	0	19	6	0	25	3692	0.76	1.0	0.24	1.0
A5-CATCAAGT-GTCGGTTC	d0_lhon_r2	48	0	38	10	0	48	1667	0.7916666666666666	1.0	0.20833333333333334	1.0
A5-ACACTGTT-CGGACGGC	d10_lhon_r3	56	0	44	12	0	56	1224	0.7857142857142857	1.0	0.21428571428571427	1.0
A5-CGCATACA-CTAATTCG	d5_silent_r2	193	0	0	148	45	193	22	0.0	0.7668393782383419	0.7668393782383419	0.7668393782383419
A5-ACCTCCAA-TAAGGTAA	d0_silent_r2	136	0	0	91	45	136	73	0.0	0.6691176470588235	0.6691176470588235	0.6691176470588235
A5-ATAGGTAT-GCATGCCG	d15_lhon_r3	65	1	29	35	0	65	894	0.46153846153846156	0.9846153846153847	0.5384615384615384	1.0
A5-CTCAATGA-TGGACCTC	d5_silent_r2	44	0	0	36	8	44	1946	0.0	0.8181818181818182	0.8181818181818182	0.8181818181818182
A5-CACTTCGA-GATACGCA	d5_lhon_r3	31	0	18	13	0	31	3124	0.5806451612903226	1.0	0.41935483870967744	1.0
A5-CATACTCG-TGCGGCGC	d15_silent_r2	64	0	0	0	64	64	910	0.0	0.0	0.0	0.0
A5-ACAGTATG-GTGTATAG	d10_silent_r1	39	0	0	24	15	39	2323	0.0	0.6153846153846154	0.6153846153846154	0.6153846153846154
A5-CAGTTAAC-GCCACCTA	d15_silent_r2	32	0	0	27	5	32	2969	0.0	0.84375	0.84375	0.84375
A5-AACGTGAT-TAACGCGT	d0_lhon_r1	28	0	21	7	0	28	3417	0.75	1.0	0.25	1.0
A5-AGCAGCCT-CGAGCTGT	d15_lhon_r1	26	1	1	16	8	26	3595	0.07692307692307693	0.6538461538461539	0.6153846153846154	0.6923076923076923
A5-CACATTAG-CGGTACTT	d15_silent_r2	83	0	0	71	12	83	449	0.0	0.8554216867469879	0.8554216867469879	0.8554216867469879
A5-ACTATGCA-CTAATCGT	d0_silent_r3	86	0	0	83	3	86	409	0.0	0.9651162790697675	0.9651162790697675	0.9651162790697675
A5-AAGGTACA-TACCGTCA	d0_silent_r2	123	0	0	94	29	123	109	0.0	0.7642276422764228	0.7642276422764228	0.7642276422764228
A5-ATCCGGCT-TCGTAGAT	d15_lhon_r3	39	0	19	19	1	39	2389	0.48717948717948717	0.9743589743589743	0.48717948717948717	0.9743589743589743
A5-AGGCTTAC-TAAGGTAA	d15_lhon_r2	194	0	106	87	1	194	20	0.5463917525773195	0.9948453608247423	0.4484536082474227	0.9948453608247423
A5-CATACTCG-GACGGTCG	d15_silent_r2	42	0	0	32	10	42	2121	0.0	0.7619047619047619	0.7619047619047619	0.7619047619047619
A5-AACTCACC-GTCCGACC	d5_silent_r3	37	0	0	32	5	37	2527	0.0	0.8648648648648649	0.8648648648648649	0.8648648648648649
A5-AGTAGTTC-CCAGGCTT	d15_lhon_r2	54	0	32	22	0	54	1341	0.5925925925925926	1.0	0.4074074074074074	1.0
A5-ACGTTACG-CGCCATTA	d10_silent_r3	67	0	0	54	13	67	822	0.0	0.8059701492537313	0.8059701492537313	0.8059701492537313
A5-AGACAGCT-GATACGCA	d15_lhon_r1	58	0	0	0	58	58	1175	0.0	0.0	0.0	0.0
A5-CCACTGCC-CGGCTTCA	d15_silent_r3	30	0	0	24	6	30	3174	0.0	0.8	0.8	0.8
A5-ACTCCGTA-CGTAATAC	d10_silent_r3	119	0	0	75	44	119	127	0.0	0.6302521008403361	0.6302521008403361	0.6302521008403361
A5-AAGACGGA-TCGCGTAG	d0_silent_r1	36	0	0	23	13	36	2584	0.0	0.6388888888888888	0.6388888888888888	0.6388888888888888
A5-ACGCTCGA-GACGGTCG	d0_silent_r3	306	0	0	243	63	306	4	0.0	0.7941176470588235	0.7941176470588235	0.7941176470588235
A5-ACTGATGC-CGCGACAA	d10_silent_r3	41	0	0	35	6	41	2194	0.0	0.8536585365853658	0.8536585365853658	0.8536585365853658
A5-ACGCTCGA-CGTCAGTG	d0_silent_r3	64	0	0	54	10	64	937	0.0	0.84375	0.84375	0.84375
A5-AATGAATC-TACCGTCA	d10_lhon_r2	35	0	24	11	0	35	2668	0.6857142857142857	1.0	0.3142857142857143	1.0
A5-CTGTAGCC-GAGTCGAT	d0_lhon_r3	24	0	17	7	0	24	3786	0.7083333333333334	1.0	0.2916666666666667	1.0
A5-AGTACAAG-TGAACTGC	d0_lhon_r3	29	0	27	2	0	29	3300	0.9310344827586207	1.0	0.06896551724137931	1.0
A5-ACCAGTTG-CCTGACGT	d10_silent_r2	58	0	0	49	9	58	1170	0.0	0.8448275862068966	0.8448275862068966	0.8448275862068966
A5-AGACAGCT-TACCGTCA	d15_lhon_r1	33	2	20	11	0	33	2858	0.6666666666666666	0.9393939393939394	0.3333333333333333	1.0
A5-ACAGTATG-CTAACGAG	d10_silent_r1	31	0	0	21	10	31	3127	0.0	0.6774193548387096	0.6774193548387096	0.6774193548387096
A5-ACTCTTAG-GCATTAAT	d10_silent_r3	30	0	0	20	10	30	3205	0.0	0.6666666666666666	0.6666666666666666	0.6666666666666666
A5-CCGAAGTA-GCTCGCTA	d5_silent_r1	24	0	0	24	0	24	3767	0.0	1.0	1.0	1.0
A5-CACATTAG-GTCTGCGT	d15_silent_r2	72	0	0	59	13	72	676	0.0	0.8194444444444444	0.8194444444444444	0.8194444444444444
A5-AACTCACC-TCTCACCG	d5_silent_r3	54	0	0	49	5	54	1329	0.0	0.9074074074074074	0.9074074074074074	0.9074074074074074
A5-CGCATACA-TGTCTCAT	d5_silent_r2	79	0	0	0	79	79	523	0.0	0.0	0.0	0.0
A5-CAATGGAA-TGTCTCAT	d5_lhon_r2	54	0	28	25	1	54	1362	0.5185185185185185	0.9814814814814815	0.46296296296296297	0.9814814814814815
A5-AACTATTG-GCAGCACC	d10_lhon_r1	41	0	6	32	3	41	2233	0.14634146341463414	0.926829268292683	0.7804878048780488	0.926829268292683
A5-CATACTCG-TACCTTGC	d15_silent_r2	43	0	0	43	0	43	2065	0.0	1.0	1.0	1.0
A5-CGAACTTA-TAACGCGT	d5_silent_r1	54	0	0	40	14	54	1335	0.0	0.7407407407407407	0.7407407407407407	0.7407407407407407
A5-AATGACCG-TAAGCGTA	d10_lhon_r2	71	0	1	1	69	71	693	0.014084507042253521	0.028169014084507043	0.014084507042253521	0.028169014084507043
A5-AGCCAAGC-TGACAATC	d15_lhon_r1	83	1	53	29	0	83	458	0.6506024096385542	0.9879518072289156	0.3493975903614458	1.0
A5-AAGTATAT-TCTCACCG	d10_lhon_r2	37	2	12	22	1	37	2516	0.3783783783783784	0.918918918918919	0.5945945945945946	0.972972972972973
A5-AATGAATC-TATTATAA	d10_lhon_r2	87	1	34	51	1	87	388	0.40229885057471265	0.9770114942528736	0.5862068965517241	0.9885057471264368
A5-CCGAAGTA-GCAGCACC	d5_silent_r1	37	0	0	26	11	37	2535	0.0	0.7027027027027027	0.7027027027027027	0.7027027027027027
A5-AGGTGGCG-CCTGCCAC	d15_lhon_r2	56	1	37	17	1	56	1223	0.6785714285714286	0.9642857142857143	0.30357142857142855	0.9821428571428571
A5-CCGAAGTA-GTTAATGC	d5_silent_r1	63	0	0	51	12	63	965	0.0	0.8095238095238095	0.8095238095238095	0.8095238095238095
A5-CTGAGCCA-TGCGAAGT	d5_silent_r2	38	0	0	32	6	38	2416	0.0	0.8421052631578947	0.8421052631578947	0.8421052631578947
A5-CTCAATGA-GTCTCTAT	d5_silent_r2	58	0	0	32	26	58	1158	0.0	0.5517241379310345	0.5517241379310345	0.5517241379310345
A5-CAAGACTA-TAACCTTC	d5_silent_r3	81	0	0	78	3	81	490	0.0	0.9629629629629629	0.9629629629629629	0.9629629629629629
A5-CAAGACTA-TCTACAAT	d5_silent_r3	76	0	0	57	19	76	574	0.0	0.75	0.75	0.75
A5-AGAGTCAA-CGGTTATA	d0_silent_r3	37	0	0	33	4	37	2547	0.0	0.8918918918918919	0.8918918918918919	0.8918918918918919
A5-CATCCGAC-TACCTTGC	d15_silent_r3	42	0	0	30	12	42	2091	0.0	0.7142857142857143	0.7142857142857143	0.7142857142857143
A5-AGGCTTAC-CCTTCGTC	d15_lhon_r2	43	0	26	17	0	43	2049	0.6046511627906976	1.0	0.3953488372093023	1.0
A5-CTCAATGA-GATTGGTT	d5_silent_r2	40	0	0	27	13	40	2249	0.0	0.675	0.675	0.675
A5-ACTCCGTA-GTACGCGC	d10_silent_r3	39	0	0	32	7	39	2347	0.0	0.8205128205128205	0.8205128205128205	0.8205128205128205
A5-CGACTGGA-CGGTGAAT	d5_silent_r2	26	0	0	18	8	26	3624	0.0	0.6923076923076923	0.6923076923076923	0.6923076923076923
A5-CCGAAGTA-TACCTTGC	d5_silent_r1	53	0	0	51	2	53	1401	0.0	0.9622641509433962	0.9622641509433962	0.9622641509433962
A5-CGCTGATC-CCGTAATC	d0_lhon_r3	44	0	0	0	44	44	1975	0.0	0.0	0.0	0.0
A5-AGCAGCCT-CGCCATTA	d15_lhon_r1	66	0	31	32	3	66	836	0.4696969696969697	0.9545454545454546	0.48484848484848486	0.9545454545454546
A5-AGTAGTTC-GCAGCACC	d15_lhon_r2	44	1	28	15	0	44	1974	0.6590909090909091	0.9772727272727273	0.3409090909090909	1.0
A5-CAGCGTTA-GACGGTCG	d5_lhon_r3	41	0	33	8	0	41	2222	0.8048780487804879	1.0	0.1951219512195122	1.0
A5-CGCTGATC-CGGTTATA	d0_lhon_r3	24	0	19	5	0	24	3766	0.7916666666666666	1.0	0.20833333333333334	1.0
A5-ACTCCGTA-TCCTCGGA	d10_silent_r3	34	0	0	28	6	34	2827	0.0	0.8235294117647058	0.8235294117647058	0.8235294117647058
A5-CAATGGAA-TGACTGAC	d5_lhon_r2	46	0	25	21	0	46	1841	0.5434782608695652	1.0	0.45652173913043476	1.0
A5-GAGCTGAA-TGTCTCAT	d5_silent_r3	49	0	0	44	5	49	1628	0.0	0.8979591836734694	0.8979591836734694	0.8979591836734694
A5-ATCCTGTA-CTAGAATG	d5_lhon_r1	35	0	21	13	1	35	2669	0.6	0.9714285714285714	0.37142857142857144	0.9714285714285714
A5-ATGCCTAA-TAACGCGT	d0_lhon_r1	45	0	37	8	0	45	1876	0.8222222222222222	1.0	0.17777777777777778	1.0
A5-ACGTATCA-TACCTTGC	d0_silent_r3	63	0	0	40	23	63	949	0.0	0.6349206349206349	0.6349206349206349	0.6349206349206349
A5-CCGAAGTA-TGTCGGCG	d5_silent_r1	52	0	0	26	26	52	1457	0.0	0.5	0.5	0.5
A5-GAGCTGAA-TGAACTGC	d5_silent_r3	61	0	0	42	19	61	1059	0.0	0.6885245901639344	0.6885245901639344	0.6885245901639344
A5-AGTAGTTC-CTAATTCG	d15_lhon_r2	41	0	17	24	0	41	2202	0.4146341463414634	1.0	0.5853658536585366	1.0
A5-AATGAATC-CGGTGAAT	d10_lhon_r2	156	0	0	0	156	156	41	0.0	0.0	0.0	0.0
A5-AGTAGTTC-TACCGTCA	d15_lhon_r2	87	1	0	0	86	87	386	0.011494252873563218	0.0	0.0	0.011494252873563218
A5-CACATTAG-CCTGACGT	d15_silent_r2	41	0	0	36	5	41	2160	0.0	0.8780487804878049	0.8780487804878049	0.8780487804878049
A5-CAGATCTG-CTAATCGT	d0_lhon_r2	34	0	27	7	0	34	2826	0.7941176470588235	1.0	0.20588235294117646	1.0
A5-ACGCTCGA-CGTATCGA	d0_silent_r3	66	0	0	58	8	66	853	0.0	0.8787878787878788	0.8787878787878788	0.8787878787878788
A5-ACATAATT-GCAGCACC	d10_silent_r1	36	0	0	28	8	36	2603	0.0	0.7777777777777778	0.7777777777777778	0.7777777777777778
A5-AGTAGTTC-CCGTAATC	d15_lhon_r2	48	0	31	17	0	48	1689	0.6458333333333334	1.0	0.3541666666666667	1.0
A5-ACCAGTTG-GCAACAGT	d10_silent_r2	35	0	0	0	35	35	2671	0.0	0.0	0.0	0.0
A5-CGACTGGA-CGGACGGC	d5_silent_r2	36	0	0	23	13	36	2638	0.0	0.6388888888888888	0.6388888888888888	0.6388888888888888
A5-CAATTCAG-GAGTCGAT	d15_silent_r1	45	0	0	35	10	45	1870	0.0	0.7777777777777778	0.7777777777777778	0.7777777777777778
A5-CTCAATGA-GATACGCA	d5_silent_r2	57	0	0	50	7	57	1200	0.0	0.8771929824561403	0.8771929824561403	0.8771929824561403
A5-ACCTCAGC-TAACCTTC	d10_silent_r2	63	0	0	61	2	63	959	0.0	0.9682539682539683	0.9682539682539683	0.9682539682539683
A5-ATCCGGCT-CCTGCCAC	d15_lhon_r3	74	1	22	46	5	74	628	0.3108108108108108	0.918918918918919	0.6216216216216216	0.9324324324324325
A5-ACATTGGC-GTACTACG	d0_lhon_r2	90	0	52	37	1	90	346	0.5777777777777777	0.9888888888888889	0.4111111111111111	0.9888888888888889
A5-ATCCGGCT-TATTCATA	d15_lhon_r3	23	0	11	12	0	23	3980	0.4782608695652174	1.0	0.5217391304347826	1.0
A5-AGCAGCCT-TGCCGAAT	d15_lhon_r1	27	0	9	16	2	27	3519	0.3333333333333333	0.9259259259259259	0.5925925925925926	0.9259259259259259
A5-CCGTGAGA-TAAGGTAA	d5_silent_r1	31	0	0	27	4	31	3098	0.0	0.8709677419354839	0.8709677419354839	0.8709677419354839
A5-AGTAGTTC-GAGACAGC	d15_lhon_r2	46	0	25	18	3	46	1847	0.5434782608695652	0.9347826086956522	0.391304347826087	0.9347826086956522
A5-AGGCTTAC-TAATCGGC	d15_lhon_r2	52	0	31	21	0	52	1453	0.5961538461538461	1.0	0.40384615384615385	1.0
A5-ACATTGGC-GTGTATAG	d0_lhon_r2	77	0	57	20	0	77	559	0.7402597402597403	1.0	0.2597402597402597	1.0
A5-CTGTAGCC-CCAGGCTT	d0_lhon_r3	43	1	33	9	0	43	2048	0.7906976744186046	0.9767441860465116	0.20930232558139536	1.0
A5-AAGACGGA-CGCGACAA	d0_silent_r1	29	0	0	20	9	29	3304	0.0	0.6896551724137931	0.6896551724137931	0.6896551724137931
A5-ACGTATCA-GTGGTCCG	d0_silent_r3	41	0	0	38	3	41	2230	0.0	0.926829268292683	0.926829268292683	0.926829268292683
A5-ACATTGGC-TCGCGTAG	d0_lhon_r2	38	0	31	7	0	38	2447	0.8157894736842105	1.0	0.18421052631578946	1.0
A5-CAGCGTTA-GACGATAC	d5_lhon_r3	30	0	0	0	30	30	3220	0.0	0.0	0.0	0.0
A5-CTCAATGA-TAAGGTAA	d5_silent_r2	42	0	0	0	42	42	2127	0.0	0.0	0.0	0.0
A5-CCGTGAGA-CTGACAAT	d5_silent_r1	123	0	0	102	21	123	111	0.0	0.8292682926829268	0.8292682926829268	0.8292682926829268
A5-ACAATCAG-GCCGTGAA	d10_lhon_r3	31	0	0	0	31	31	3114	0.0	0.0	0.0	0.0
A5-CCGAAGTA-CCAGGCTT	d5_silent_r1	53	0	0	28	25	53	1389	0.0	0.5283018867924528	0.5283018867924528	0.5283018867924528
A5-ATAGCCAG-TACCTTGC	d15_lhon_r3	30	1	10	19	0	30	3162	0.36666666666666664	0.9666666666666667	0.6333333333333333	1.0
A5-AAGCTAAG-GCATTAAT	d10_lhon_r1	111	0	60	50	1	111	169	0.5405405405405406	0.990990990990991	0.45045045045045046	0.990990990990991
A5-CCGTGAGA-GACCATCT	d5_silent_r1	44	0	0	37	7	44	2000	0.0	0.8409090909090909	0.8409090909090909	0.8409090909090909
A5-ACAGCAGA-CGGACGGC	d0_silent_r2	33	0	0	24	9	33	2840	0.0	0.7272727272727273	0.7272727272727273	0.7272727272727273
A5-CGACTGGA-TACGTCAC	d5_silent_r2	26	0	0	15	11	26	3575	0.0	0.5769230769230769	0.5769230769230769	0.5769230769230769
A5-AGGTGGCG-GCTCGCTA	d15_lhon_r2	31	0	24	7	0	31	3090	0.7741935483870968	1.0	0.22580645161290322	1.0
A5-AACCGAGA-GTGTATAG	d0_silent_r1	45	0	1	28	16	45	1886	0.022222222222222223	0.6444444444444445	0.6222222222222222	0.6444444444444445
A5-CGAACTTA-GAGTCGAT	d5_silent_r1	63	0	0	52	11	63	957	0.0	0.8253968253968254	0.8253968253968254	0.8253968253968254
A5-ATAGCCAG-GTCCGACC	d15_lhon_r3	61	0	49	12	0	61	1055	0.8032786885245902	1.0	0.19672131147540983	1.0
A5-ATAGCCAG-CGTCAGTG	d15_lhon_r3	52	0	25	26	1	52	1441	0.4807692307692308	0.9807692307692307	0.5	0.9807692307692307
A5-ACCGTCCA-GTCTGCGT	d10_silent_r2	78	0	0	63	15	78	551	0.0	0.8076923076923077	0.8076923076923077	0.8076923076923077
A5-ATGCGAGC-CTACCAGT	d15_silent_r1	34	0	0	26	8	34	2836	0.0	0.7647058823529411	0.7647058823529411	0.7647058823529411
A5-CATAGTGT-CGTCAGTG	d15_silent_r2	57	0	0	47	10	57	1209	0.0	0.8245614035087719	0.8245614035087719	0.8245614035087719
A5-CATAGTGT-CGCCATTA	d15_silent_r2	24	0	0	17	7	24	3754	0.0	0.7083333333333334	0.7083333333333334	0.7083333333333334
A5-CCAGTTCA-GATACGCA	d5_lhon_r3	27	0	24	3	0	27	3485	0.8888888888888888	1.0	0.1111111111111111	1.0
A5-GAGCTGAA-TCGCGTAG	d5_silent_r3	29	0	0	25	4	29	3329	0.0	0.8620689655172413	0.8620689655172413	0.8620689655172413
A5-ACATAATT-TCATGTGT	d10_silent_r1	84	0	0	73	11	84	438	0.0	0.8690476190476191	0.8690476190476191	0.8690476190476191
A5-CCGAAGTA-GTACTACG	d5_silent_r1	23	0	0	13	10	23	3868	0.0	0.5652173913043478	0.5652173913043478	0.5652173913043478
A5-AACTCACC-CGGCTTCA	d5_silent_r3	34	0	0	29	5	34	2751	0.0	0.8529411764705882	0.8529411764705882	0.8529411764705882
A5-ATCCGGCT-GATTGGTT	d15_lhon_r3	54	0	0	0	54	54	1350	0.0	0.0	0.0	0.0
A5-ACTGTAGT-TGTATACC	d15_lhon_r1	32	0	12	19	1	32	2980	0.375	0.96875	0.59375	0.96875
A5-CCAACCAT-GTGGTCCG	d15_silent_r3	35	0	0	33	2	35	2666	0.0	0.9428571428571428	0.9428571428571428	0.9428571428571428
A5-AGGTACGC-TCTCACCG	d15_lhon_r2	26	0	0	0	26	26	3630	0.0	0.0	0.0	0.0
A5-CATGTACC-TCTGCGGC	d15_silent_r3	35	0	0	31	4	35	2729	0.0	0.8857142857142857	0.8857142857142857	0.8857142857142857
A5-AACTCACC-GACGATAC	d5_silent_r3	33	0	0	24	9	33	2852	0.0	0.7272727272727273	0.7272727272727273	0.7272727272727273
A5-AACAACCA-CTAATTCG	d0_silent_r1	27	0	0	25	2	27	3474	0.0	0.9259259259259259	0.9259259259259259	0.9259259259259259
A5-CAATTCAG-CGTTAGAT	d15_silent_r1	62	0	0	54	8	62	1004	0.0	0.8709677419354839	0.8709677419354839	0.8709677419354839
A5-CTGAGCCA-GTTATGGT	d5_silent_r2	33	0	0	23	10	33	2853	0.0	0.696969696969697	0.696969696969697	0.696969696969697
A5-ACGTTACG-GCGGATAA	d10_silent_r3	52	0	0	34	18	52	1477	0.0	0.6538461538461539	0.6538461538461539	0.6538461538461539
A5-CCACTGCC-TACCTTGC	d15_silent_r3	67	0	0	0	67	67	810	0.0	0.0	0.0	0.0
A5-AACTATTG-GAGACAGC	d10_lhon_r1	40	1	25	14	0	40	2252	0.65	0.975	0.35	1.0
A5-ACCAAGCG-GTTGCTGT	d10_silent_r1	24	0	0	18	6	24	3753	0.0	0.75	0.75	0.75
A5-AGGCTTAC-GTCTGCGT	d15_lhon_r2	29	0	0	1	28	29	3268	0.0	0.034482758620689655	0.034482758620689655	0.034482758620689655
A5-AGGCTTAC-GTCTCTAT	d15_lhon_r2	45	0	0	0	45	45	1858	0.0	0.0	0.0	0.0
A5-ACCGTCCA-TCTACAAT	d10_silent_r2	95	0	0	0	95	95	289	0.0	0.0	0.0	0.0
A5-AGGTACGC-GTTATGGT	d15_lhon_r2	35	0	19	16	0	35	2728	0.5428571428571428	1.0	0.45714285714285713	1.0
A5-ACATAATT-TGACAATC	d10_silent_r1	25	0	0	12	13	25	3735	0.0	0.48	0.48	0.48
A5-CGCATACA-CTAGAATG	d5_silent_r2	30	0	0	17	13	30	3161	0.0	0.5666666666666667	0.5666666666666667	0.5666666666666667
A5-CAGCGTTA-CTAATTCG	d5_lhon_r3	32	0	21	11	0	32	3025	0.65625	1.0	0.34375	1.0
A5-AGTAGTTC-CGAGCTGT	d15_lhon_r2	39	0	17	22	0	39	2322	0.4358974358974359	1.0	0.5641025641025641	1.0
A5-CGAACTTA-GCCACCTA	d5_silent_r1	49	0	0	0	49	49	1644	0.0	0.0	0.0	0.0
A5-CATCCGAC-TAATCGGC	d15_silent_r3	23	0	0	18	5	23	3934	0.0	0.782608695652174	0.782608695652174	0.782608695652174
A5-CTCAATGA-GTTCTAAC	d5_silent_r2	24	0	0	22	2	24	3801	0.0	0.9166666666666666	0.9166666666666666	0.9166666666666666
A5-CAGCGTTA-GTTCTAAC	d5_lhon_r3	23	0	19	4	0	23	3933	0.8260869565217391	1.0	0.17391304347826086	1.0
A5-ATCCGGCT-CTGACAAT	d15_lhon_r3	38	0	15	20	3	38	2441	0.39473684210526316	0.9210526315789473	0.5263157894736842	0.9210526315789473
A5-ATAGGTAT-TCTCGGAT	d15_lhon_r3	34	0	19	15	0	34	2775	0.5588235294117647	1.0	0.4411764705882353	1.0
A5-AGCAGCCT-GTGGATCT	d15_lhon_r1	50	0	24	26	0	50	1554	0.48	1.0	0.52	1.0
A5-CTGGCATA-CGGTTATA	d5_silent_r3	25	0	0	24	1	25	3699	0.0	0.96	0.96	0.96
A5-ATGCGAGC-CTAACGAG	d15_silent_r1	53	0	0	0	53	53	1418	0.0	0.0	0.0	0.0
A5-ACTCTTAG-GACGATAC	d10_silent_r3	26	0	0	17	9	26	3558	0.0	0.6538461538461539	0.6538461538461539	0.6538461538461539
A5-CATCCGAC-TGCCGAAT	d15_silent_r3	52	0	0	23	29	52	1472	0.0	0.4423076923076923	0.4423076923076923	0.4423076923076923
A5-CATGTACC-GATTGGTT	d15_silent_r3	27	0	0	20	7	27	3457	0.0	0.7407407407407407	0.7407407407407407	0.7407407407407407
A5-ACAATCAG-GAGACAGC	d10_lhon_r3	34	0	24	10	0	34	2776	0.7058823529411765	1.0	0.29411764705882354	1.0
A5-ACCGTCCA-GACCATCT	d10_silent_r2	40	0	0	0	40	40	2300	0.0	0.0	0.0	0.0
A5-AACCGAGA-TCGATTAC	d0_silent_r1	25	0	0	21	4	25	3714	0.0	0.84	0.84	0.84
A5-AGGTACGC-TGACTGAC	d15_lhon_r2	25	0	2	20	3	25	3684	0.08	0.88	0.8	0.88
A5-ACGTATCA-CCGTCTAT	d0_silent_r3	27	0	0	23	4	27	3467	0.0	0.8518518518518519	0.8518518518518519	0.8518518518518519
A5-CATCCGAC-GCGGATAA	d15_silent_r3	39	0	0	32	7	39	2375	0.0	0.8205128205128205	0.8205128205128205	0.8205128205128205
A5-AACTATTG-GTACTACG	d10_lhon_r1	38	0	26	12	0	38	2410	0.6842105263157895	1.0	0.3157894736842105	1.0
A5-CCGAAGTA-TAACGCGT	d5_silent_r1	51	0	0	41	10	51	1533	0.0	0.803921568627451	0.803921568627451	0.803921568627451
A5-CAGTTAAC-CTTCGCAG	d15_silent_r2	36	0	0	31	5	36	2612	0.0	0.8611111111111112	0.8611111111111112	0.8611111111111112
A5-CACATTAG-CGATTGTG	d15_silent_r2	24	0	0	20	4	24	3820	0.0	0.8333333333333334	0.8333333333333334	0.8333333333333334
A5-GAGCTGAA-GTACTACG	d5_silent_r3	25	0	0	21	4	25	3695	0.0	0.84	0.84	0.84
A5-CAATGGAA-GTGGTCCG	d5_lhon_r2	44	0	25	18	1	44	1932	0.5681818181818182	0.9772727272727273	0.4090909090909091	0.9772727272727273
A5-CCAACCAT-GCATAGCT	d15_silent_r3	29	0	0	25	4	29	3331	0.0	0.8620689655172413	0.8620689655172413	0.8620689655172413
A5-AGTAGTTC-GTCTCTAT	d15_lhon_r2	30	0	19	11	0	30	3155	0.6333333333333333	1.0	0.36666666666666664	1.0
A5-AGACAGCT-GTACTACG	d15_lhon_r1	38	0	18	20	0	38	2463	0.47368421052631576	1.0	0.5263157894736842	1.0
A5-ATAGCCAG-TACCGTCA	d15_lhon_r3	46	0	22	20	4	46	1806	0.4782608695652174	0.9130434782608695	0.43478260869565216	0.9130434782608695
A5-CAGTTAAC-CTAATCGT	d15_silent_r2	45	0	0	35	10	45	1860	0.0	0.7777777777777778	0.7777777777777778	0.7777777777777778
A5-CCTCCTGA-TACGTCAC	d5_silent_r1	43	0	0	35	8	43	2003	0.0	0.813953488372093	0.813953488372093	0.813953488372093
A5-AGCCAAGC-GTACGCGC	d15_lhon_r1	43	2	0	11	30	43	2006	0.046511627906976744	0.2558139534883721	0.2558139534883721	0.3023255813953488
A5-AGTCACTA-TCTCACCG	d5_lhon_r1	24	0	0	0	24	24	3751	0.0	0.0	0.0	0.0
A5-CAGTTAAC-TACCTTGC	d15_silent_r2	33	0	0	15	18	33	2878	0.0	0.45454545454545453	0.45454545454545453	0.45454545454545453
A5-CAATTCAG-TATTATAA	d15_silent_r1	29	0	0	25	4	29	3261	0.0	0.8620689655172413	0.8620689655172413	0.8620689655172413
A5-CTGGCATA-TCTCACCG	d5_silent_r3	33	0	0	23	10	33	2872	0.0	0.696969696969697	0.696969696969697	0.696969696969697
A5-AGTACAAG-TGCGAAGT	d0_lhon_r3	60	0	45	15	0	60	1095	0.75	1.0	0.25	1.0
A5-AAGACGGA-GTTATGGT	d0_silent_r1	32	0	0	22	10	32	2936	0.0	0.6875	0.6875	0.6875
A5-CCGAAGTA-CGCCATTA	d5_silent_r1	42	0	0	40	2	42	2114	0.0	0.9523809523809523	0.9523809523809523	0.9523809523809523
A5-CGCTGATC-GCATAGCT	d0_lhon_r3	24	1	16	7	0	24	3833	0.7083333333333334	0.9583333333333334	0.2916666666666667	1.0
A5-AACTCACC-TGCCAGCC	d5_silent_r3	35	0	0	20	15	35	2699	0.0	0.5714285714285714	0.5714285714285714	0.5714285714285714
A5-AGGTGGCG-CCGTAATC	d15_lhon_r2	33	1	7	23	2	33	2879	0.24242424242424243	0.9090909090909091	0.696969696969697	0.9393939393939394
A5-ATAGGTAT-TGTCTCAT	d15_lhon_r3	30	0	19	10	1	30	3173	0.6333333333333333	0.9666666666666667	0.3333333333333333	0.9666666666666667
A5-ACGTTACG-TGACTGAC	d10_silent_r3	35	0	0	28	7	35	2740	0.0	0.8	0.8	0.8
A5-ATAGCCAG-CTAATTCG	d15_lhon_r3	32	1	24	7	0	32	2971	0.78125	0.96875	0.21875	1.0
A6-CAAGACTA-TGCGGCGC	d5_silent_r3	51	0	0	0	51	51	1523	0.0	0.0	0.0	0.0
A6-CGAACTTA-TCGATTAC	d5_silent_r1	233	0	0	138	95	233	13	0.0	0.592274678111588	0.592274678111588	0.592274678111588
A6-CAGCGTTA-GTTAATGC	d5_lhon_r3	34	0	29	5	0	34	2801	0.8529411764705882	1.0	0.14705882352941177	1.0
A6-ACATTGGC-CGATTGTG	d0_lhon_r2	114	0	59	54	1	114	153	0.5175438596491229	0.9912280701754386	0.47368421052631576	0.9912280701754386
A6-ACCTCCAA-TGGACCTC	d0_silent_r2	62	0	0	50	12	62	999	0.0	0.8064516129032258	0.8064516129032258	0.8064516129032258
A6-AGACAGCT-CCTTCGTC	d15_lhon_r1	70	0	7	54	9	70	724	0.1	0.8714285714285714	0.7714285714285715	0.8714285714285714
A6-CGAACTTA-GCCGTGAA	d5_silent_r1	131	0	0	98	33	131	87	0.0	0.7480916030534351	0.7480916030534351	0.7480916030534351
A6-ATAGGTAT-CTAACGAG	d15_lhon_r3	69	0	0	0	69	69	750	0.0	0.0	0.0	0.0
A6-CATGTACC-CGGTACTT	d15_silent_r3	32	0	0	26	6	32	3038	0.0	0.8125	0.8125	0.8125
A6-ACTCCGTA-CGGCTTCA	d10_silent_r3	50	0	0	46	4	50	1576	0.0	0.92	0.92	0.92
A6-AACTCACC-GTCGGTTC	d5_silent_r3	44	0	0	23	21	44	1954	0.0	0.5227272727272727	0.5227272727272727	0.5227272727272727
A6-CCAACCAT-CTGACAAT	d15_silent_r3	63	0	0	41	22	63	947	0.0	0.6507936507936508	0.6507936507936508	0.6507936507936508
A6-AGTAGTTC-GTCTGCGT	d15_lhon_r2	34	1	3	22	8	34	2800	0.11764705882352941	0.7352941176470589	0.6470588235294118	0.7647058823529411
A6-CGCATACA-GTTAATGC	d5_silent_r2	71	0	0	58	13	71	699	0.0	0.8169014084507042	0.8169014084507042	0.8169014084507042
A6-CAATTCAG-CTAATCGT	d15_silent_r1	32	0	0	30	2	32	3020	0.0	0.9375	0.9375	0.9375
A6-CCTCCTGA-GAGACAGC	d5_silent_r1	65	0	0	37	28	65	885	0.0	0.5692307692307692	0.5692307692307692	0.5692307692307692
A6-ACGTATCA-GCCACCTA	d0_silent_r3	49	0	0	38	11	49	1622	0.0	0.7755102040816326	0.7755102040816326	0.7755102040816326
A6-AGGTACGC-TATTATAA	d15_lhon_r2	109	0	0	1	108	109	183	0.0	0.009174311926605505	0.009174311926605505	0.009174311926605505
A6-ACTCCGTA-GCATTCTA	d10_silent_r3	58	0	0	47	11	58	1148	0.0	0.8103448275862069	0.8103448275862069	0.8103448275862069
A6-CTGTAGCC-CGTTAGAT	d0_lhon_r3	70	1	40	28	1	70	723	0.5857142857142857	0.9714285714285714	0.4	0.9857142857142858
A6-ATCATGGC-CCAGGCTT	d15_lhon_r3	91	0	68	23	0	91	334	0.7472527472527473	1.0	0.25274725274725274	1.0
A6-ATAGGTAT-TGTATACC	d15_lhon_r3	48	0	31	17	0	48	1697	0.6458333333333334	1.0	0.3541666666666667	1.0
A6-AGTCACTA-CGGTACTT	d5_lhon_r1	27	0	18	8	1	27	3450	0.6666666666666666	0.9629629629629629	0.2962962962962963	0.9629629629629629
A6-CGACTGGA-CCGTAATC	d5_silent_r2	30	0	0	25	5	30	3166	0.0	0.8333333333333334	0.8333333333333334	0.8333333333333334
A6-ACATAATT-GCATGCCG	d10_silent_r1	120	0	0	101	19	120	123	0.0	0.8416666666666667	0.8416666666666667	0.8416666666666667
A6-ACTGTAGT-TGTCGGCG	d15_lhon_r1	108	4	55	49	0	108	193	0.5462962962962963	0.9629629629629629	0.4537037037037037	1.0
A6-AGCCAAGC-TGCACTAT	d15_lhon_r1	62	0	1	0	61	62	1000	0.016129032258064516	0.016129032258064516	0.0	0.016129032258064516
A6-ACCAACTC-GTACTACG	d10_silent_r1	87	0	0	67	20	87	382	0.0	0.7701149425287356	0.7701149425287356	0.7701149425287356
A6-ATTGAGGA-TGTCGGCG	d5_lhon_r2	28	0	0	0	28	28	3376	0.0	0.0	0.0	0.0
A6-CGACTGGA-GTCTCTAT	d5_silent_r2	24	0	0	17	7	24	3830	0.0	0.7083333333333334	0.7083333333333334	0.7083333333333334
A6-AGGTGGCG-GACCATCT	d15_lhon_r2	77	0	50	27	0	77	562	0.6493506493506493	1.0	0.35064935064935066	1.0
A6-ACTGATGC-GCATTCTA	d10_silent_r3	36	0	0	17	19	36	2602	0.0	0.4722222222222222	0.4722222222222222	0.4722222222222222
A6-CCTCCTGA-CGTTAGAT	d5_silent_r1	32	0	0	29	3	32	3036	0.0	0.90625	0.90625	0.90625
A6-ACTATGCA-TAAGGTAA	d0_silent_r3	46	0	0	35	11	46	1836	0.0	0.7608695652173914	0.7608695652173914	0.7608695652173914
A6-AGCAGCCT-TCTCGGAT	d15_lhon_r1	40	0	28	12	0	40	2283	0.7	1.0	0.3	1.0
A6-ACTGTAGT-CCTGACGT	d15_lhon_r1	110	0	35	70	5	110	180	0.3181818181818182	0.9545454545454546	0.6363636363636364	0.9545454545454546
A6-ATGCGAGC-TGAACTGC	d15_silent_r1	48	0	0	48	0	48	1712	0.0	1.0	1.0	1.0
A6-ATGCGAGC-GTCTGCGT	d15_silent_r1	65	0	0	50	15	65	902	0.0	0.7692307692307693	0.7692307692307693	0.7692307692307693
A6-CAATGGAA-CGGCTTCA	d5_lhon_r2	28	1	20	7	0	28	3377	0.75	0.9642857142857143	0.25	1.0
A6-AAGACGGA-TCTGCGGC	d0_silent_r1	51	0	0	35	16	51	1522	0.0	0.6862745098039216	0.6862745098039216	0.6862745098039216
A6-AGACAGCT-GTCGGTTC	d15_lhon_r1	66	0	35	31	0	66	831	0.5303030303030303	1.0	0.4696969696969697	1.0
A6-CAATTCAG-GCTCGCTA	d15_silent_r1	43	0	0	28	15	43	2066	0.0	0.6511627906976745	0.6511627906976745	0.6511627906976745
A6-CGAACTTA-GAGACAGC	d5_silent_r1	37	0	0	35	2	37	2560	0.0	0.9459459459459459	0.9459459459459459	0.9459459459459459
A6-CAATTCAG-GAGACAGC	d15_silent_r1	59	0	0	45	14	59	1106	0.0	0.7627118644067796	0.7627118644067796	0.7627118644067796
A6-ATCGATCG-CCTTCGTC	d15_silent_r1	25	0	0	23	2	25	3726	0.0	0.92	0.92	0.92
A6-CTGTAGCC-GAGTCGAT	d0_lhon_r3	39	0	35	4	0	39	2351	0.8974358974358975	1.0	0.10256410256410256	1.0
A6-AGTAGTTC-TGTCGGCG	d15_lhon_r2	57	0	17	34	6	57	1196	0.2982456140350877	0.8947368421052632	0.5964912280701754	0.8947368421052632
A6-CATACTCG-CGCCATTA	d15_silent_r2	116	0	0	97	19	116	143	0.0	0.8362068965517241	0.8362068965517241	0.8362068965517241
A6-CCGTGAGA-TCGCGTAG	d5_silent_r1	44	0	0	38	6	44	1963	0.0	0.8636363636363636	0.8636363636363636	0.8636363636363636
A6-CGAACTTA-TAATCGGC	d5_silent_r1	53	0	0	36	17	53	1397	0.0	0.6792452830188679	0.6792452830188679	0.6792452830188679
A6-ACCTCCAA-GACCATCT	d0_silent_r2	40	0	0	35	5	40	2268	0.0	0.875	0.875	0.875
A6-ACAGCAGA-TGTCGGCG	d0_silent_r2	61	0	0	57	4	61	1048	0.0	0.9344262295081968	0.9344262295081968	0.9344262295081968
A6-GAGCTGAA-CGCGACAA	d5_silent_r3	37	0	0	27	10	37	2558	0.0	0.7297297297297297	0.7297297297297297	0.7297297297297297
A6-GAGCTGAA-CCTTCGTC	d5_silent_r3	61	0	0	55	6	61	1049	0.0	0.9016393442622951	0.9016393442622951	0.9016393442622951
A6-CCTCCTGA-CCTTCGTC	d5_silent_r1	47	0	0	39	8	47	1738	0.0	0.8297872340425532	0.8297872340425532	0.8297872340425532
A6-CTGAGCCA-CCGTAATC	d5_silent_r2	62	0	0	47	15	62	991	0.0	0.7580645161290323	0.7580645161290323	0.7580645161290323
A6-ACTGTAGT-TAACGCGT	d15_lhon_r1	88	1	31	53	3	88	368	0.36363636363636365	0.9545454545454546	0.6022727272727273	0.9659090909090909
A6-CCTCCTGA-TGACTGAC	d5_silent_r1	42	0	0	40	2	42	2104	0.0	0.9523809523809523	0.9523809523809523	0.9523809523809523
A6-ACGGAGCC-CCTTCGTC	d10_silent_r2	77	0	0	67	10	77	555	0.0	0.8701298701298701	0.8701298701298701	0.8701298701298701
A6-AGTACAAG-CTTCGCAG	d0_lhon_r3	34	0	25	9	0	34	2813	0.7352941176470589	1.0	0.2647058823529412	1.0
A6-GAGCTGAA-TCTGCGGC	d5_silent_r3	140	0	0	98	42	140	67	0.0	0.7	0.7	0.7
A6-AGACAGCT-TGACTGAC	d15_lhon_r1	63	0	0	0	63	63	971	0.0	0.0	0.0	0.0
A6-CCGAAGTA-TGTCGGCG	d5_silent_r1	41	0	0	38	3	41	2231	0.0	0.926829268292683	0.926829268292683	0.926829268292683
A6-ACTGATGC-CTAACGAG	d10_silent_r3	83	0	0	68	15	83	462	0.0	0.8192771084337349	0.8192771084337349	0.8192771084337349
A6-CTGAGCCA-CGGTACTT	d5_silent_r2	39	0	0	28	11	39	2361	0.0	0.717948717948718	0.717948717948718	0.717948717948718
A6-ACGTATCA-CGGTTATA	d0_silent_r3	36	0	0	22	14	36	2629	0.0	0.6111111111111112	0.6111111111111112	0.6111111111111112
A6-CGACTGGA-GCATGCCG	d5_silent_r2	50	0	0	25	25	50	1590	0.0	0.5	0.5	0.5
A6-AGTACAAG-CTAATCGT	d0_lhon_r3	36	0	26	10	0	36	2601	0.7222222222222222	1.0	0.2777777777777778	1.0
A6-ACAGTATG-TGACTGAC	d10_silent_r1	42	0	0	32	10	42	2105	0.0	0.7619047619047619	0.7619047619047619	0.7619047619047619
A6-ACACTGTT-CGGCTTCA	d10_lhon_r3	38	2	16	20	0	38	2435	0.47368421052631576	0.9473684210526315	0.5263157894736842	1.0
A6-AGCCAAGC-TACCGTCA	d15_lhon_r1	70	2	31	33	4	70	712	0.4714285714285714	0.9142857142857143	0.4714285714285714	0.9428571428571428
A6-AAGGTACA-CTTCGCAG	d0_silent_r2	53	0	0	41	12	53	1405	0.0	0.7735849056603774	0.7735849056603774	0.7735849056603774
A6-CTCAATGA-TCGATTAC	d5_silent_r2	54	0	0	27	27	54	1338	0.0	0.5	0.5	0.5
A6-AATGACCG-GATACGCA	d10_lhon_r2	64	0	53	11	0	64	908	0.828125	1.0	0.171875	1.0
A6-CCTCCTGA-GCATGCCG	d5_silent_r1	26	0	0	26	0	26	3580	0.0	1.0	1.0	1.0
A6-CATACCAA-TAATCGGC	d5_lhon_r3	40	0	28	12	0	40	2253	0.7	1.0	0.3	1.0
A6-ATCGATCG-GAGTCGAT	d15_silent_r1	27	0	0	19	8	27	3477	0.0	0.7037037037037037	0.7037037037037037	0.7037037037037037
A6-ACCAGTTG-CCAGGCTT	d10_silent_r2	73	0	0	50	23	73	651	0.0	0.684931506849315	0.684931506849315	0.684931506849315
A6-CAATTCAG-CGTAATAC	d15_silent_r1	23	0	0	22	1	23	3946	0.0	0.9565217391304348	0.9565217391304348	0.9565217391304348
A6-AGGTGGCG-TACCTTGC	d15_lhon_r2	26	1	1	22	2	26	3579	0.07692307692307693	0.8846153846153846	0.8461538461538461	0.9230769230769231
A6-AGGCTTAC-GTGGTCCG	d15_lhon_r2	53	0	27	25	1	53	1414	0.5094339622641509	0.9811320754716981	0.4716981132075472	0.9811320754716981
A6-ATAGCCAG-GCGGATAA	d15_lhon_r3	59	0	0	0	59	59	1122	0.0	0.0	0.0	0.0
A6-CCTCCTGA-GTGTATAG	d5_silent_r1	60	0	0	49	11	60	1071	0.0	0.8166666666666667	0.8166666666666667	0.8166666666666667
A6-CTCAATGA-GCCGTGAA	d5_silent_r2	45	0	0	15	30	45	1856	0.0	0.3333333333333333	0.3333333333333333	0.3333333333333333
A6-ATCCGGCT-CGTTAGAT	d15_lhon_r3	98	0	47	51	0	98	274	0.47959183673469385	1.0	0.5204081632653061	1.0
A6-AAACATCG-GCGGATAA	d0_lhon_r1	29	0	1	16	12	29	3260	0.034482758620689655	0.5862068965517241	0.5517241379310345	0.5862068965517241
A6-CTCAATGA-CCGTCGCG	d5_silent_r2	28	0	0	0	28	28	3431	0.0	0.0	0.0	0.0
A6-CTGAGCCA-CTAGAATG	d5_silent_r2	33	0	0	24	9	33	2869	0.0	0.7272727272727273	0.7272727272727273	0.7272727272727273
A6-CGCTGATC-CGCGACAA	d0_lhon_r3	98	0	0	0	98	98	273	0.0	0.0	0.0	0.0
A6-ATCCGGCT-TACCGTCA	d15_lhon_r3	87	0	0	0	87	87	390	0.0	0.0	0.0	0.0
A6-AGACAGCT-TCATGTGT	d15_lhon_r1	151	0	61	89	1	151	44	0.40397350993377484	0.9933774834437086	0.5894039735099338	0.9933774834437086
A6-ACAGTATG-TATAGACG	d10_silent_r1	41	0	0	32	9	41	2219	0.0	0.7804878048780488	0.7804878048780488	0.7804878048780488
A6-CAAGACTA-GCATAGCT	d5_silent_r3	80	0	0	68	12	80	511	0.0	0.85	0.85	0.85
A6-ACTATGCA-CCTTCGTC	d0_silent_r3	26	0	0	20	6	26	3567	0.0	0.7692307692307693	0.7692307692307693	0.7692307692307693
A6-ATCCTGTA-CCTTCGTC	d5_lhon_r1	24	0	18	6	0	24	3808	0.75	1.0	0.25	1.0
A6-ATTGAGGA-TATTATAA	d5_lhon_r2	79	0	52	26	1	79	515	0.6582278481012658	0.9873417721518988	0.3291139240506329	0.9873417721518988
A6-CAGTTAAC-GTAGCTAA	d15_silent_r2	60	0	0	52	8	60	1069	0.0	0.8666666666666667	0.8666666666666667	0.8666666666666667
A6-ACCTCAGC-CGCCATTA	d10_silent_r2	73	0	0	31	42	73	637	0.0	0.4246575342465753	0.4246575342465753	0.4246575342465753
A6-CTGAGCCA-GACGGTCG	d5_silent_r2	43	0	0	22	21	43	2062	0.0	0.5116279069767442	0.5116279069767442	0.5116279069767442
A6-CAGATCTG-CCTTCGTC	d0_lhon_r2	73	0	61	12	0	73	645	0.8356164383561644	1.0	0.1643835616438356	1.0
A6-ACCAGTTG-TCACGGTA	d10_silent_r2	50	0	0	45	5	50	1595	0.0	0.9	0.9	0.9
A6-ATCCGGCT-CGCCATTA	d15_lhon_r3	51	1	27	23	0	51	1528	0.5490196078431373	0.9803921568627451	0.45098039215686275	1.0
A6-AGGTGGCG-GCAGCACC	d15_lhon_r2	66	0	47	19	0	66	842	0.7121212121212122	1.0	0.2878787878787879	1.0
A6-CACTTCGA-CGTCAGTG	d5_lhon_r3	38	0	22	16	0	38	2444	0.5789473684210527	1.0	0.42105263157894735	1.0
A6-AGGCTTAC-TCGCGTAG	d15_lhon_r2	30	0	18	12	0	30	3198	0.6	1.0	0.4	1.0
A6-AGTACAAG-CCTGACGT	d0_lhon_r3	55	0	36	18	1	55	1305	0.6545454545454545	0.9818181818181818	0.32727272727272727	0.9818181818181818
A6-CGCATACA-CCTTGACG	d5_silent_r2	54	0	0	27	27	54	1356	0.0	0.5	0.5	0.5
A6-AGTACAAG-TGCCGAAT	d0_lhon_r3	26	0	22	4	0	26	3640	0.8461538461538461	1.0	0.15384615384615385	1.0
A6-AGGCTTAC-TCGTAGAT	d15_lhon_r2	35	1	20	14	0	35	2707	0.6	0.9714285714285714	0.4	1.0
A6-ACAATCAG-CGAGCTGT	d10_lhon_r3	43	0	0	0	43	43	2038	0.0	0.0	0.0	0.0
A6-ACCAAGCG-GCGGATAA	d10_silent_r1	76	0	0	35	41	76	578	0.0	0.4605263157894737	0.4605263157894737	0.4605263157894737
A6-AAGTATAT-TGTCTCAT	d10_lhon_r2	59	0	36	23	0	59	1117	0.6101694915254238	1.0	0.3898305084745763	1.0
A6-AATGAATC-TAAGGTAA	d10_lhon_r2	35	0	22	13	0	35	2708	0.6285714285714286	1.0	0.37142857142857144	1.0
A6-CATACTCG-GTGGTCCG	d15_silent_r2	43	0	0	24	19	43	2040	0.0	0.5581395348837209	0.5581395348837209	0.5581395348837209
A6-ACCTCCAA-GTCTCTAT	d0_silent_r2	30	0	0	23	7	30	3156	0.0	0.7666666666666667	0.7666666666666667	0.7666666666666667
A6-CATGTACC-GTGGTCCG	d15_silent_r3	37	0	1	35	1	37	2492	0.02702702702702703	0.972972972972973	0.9459459459459459	0.972972972972973
A6-CATGTACC-CTAGAATG	d15_silent_r3	23	0	0	22	1	23	3889	0.0	0.9565217391304348	0.9565217391304348	0.9565217391304348
A6-CGCTGATC-GTCATCCA	d0_lhon_r3	24	0	17	7	0	24	3807	0.7083333333333334	1.0	0.2916666666666667	1.0
A6-CGCATACA-TACGTCAC	d5_silent_r2	85	0	0	43	42	85	414	0.0	0.5058823529411764	0.5058823529411764	0.5058823529411764
A6-CATAGTGT-TATTCATA	d15_silent_r2	27	0	0	24	3	27	3508	0.0	0.8888888888888888	0.8888888888888888	0.8888888888888888
A6-ACCAACTC-GCTCGCTA	d10_silent_r1	23	0	0	9	14	23	3891	0.0	0.391304347826087	0.391304347826087	0.391304347826087
A6-ACTGATGC-CTGACAAT	d10_silent_r3	23	0	0	11	12	23	3890	0.0	0.4782608695652174	0.4782608695652174	0.4782608695652174
A6-ACTCTTAG-GACGATAC	d10_silent_r3	36	0	0	30	6	36	2635	0.0	0.8333333333333334	0.8333333333333334	0.8333333333333334
A6-CCGTGAGA-TAAGCGTA	d5_silent_r1	34	0	0	26	8	34	2814	0.0	0.7647058823529411	0.7647058823529411	0.7647058823529411
A6-ATAGCCAG-TACCTTGC	d15_lhon_r3	38	0	0	0	38	38	2487	0.0	0.0	0.0	0.0
A6-AGGTGGCG-GTTATGGT	d15_lhon_r2	31	1	12	17	1	31	3057	0.41935483870967744	0.9354838709677419	0.5483870967741935	0.967741935483871
A6-AGCAGGAA-CTTCACTT	d5_lhon_r1	51	0	35	16	0	51	1487	0.6862745098039216	1.0	0.3137254901960784	1.0
A6-AATCGACT-GCATTCTA	d10_lhon_r2	65	3	21	37	4	65	871	0.36923076923076925	0.8923076923076924	0.5692307692307692	0.9384615384615385
A6-ATCCGGCT-CGCGACAA	d15_lhon_r3	40	0	0	0	40	40	2309	0.0	0.0	0.0	0.0
A6-ACTGTAGT-GCGCCACG	d15_lhon_r1	120	1	50	66	3	120	124	0.425	0.9666666666666667	0.55	0.975
A6-ACTGATGC-CGTCAGTG	d10_silent_r3	30	0	0	19	11	30	3199	0.0	0.6333333333333333	0.6333333333333333	0.6333333333333333
A6-AAGATTCG-CGATTGTG	d10_lhon_r1	36	0	0	0	36	36	2630	0.0	0.0	0.0	0.0
A6-ACTCCGTA-GTAGCTAA	d10_silent_r3	29	0	0	25	4	29	3347	0.0	0.8620689655172413	0.8620689655172413	0.8620689655172413
A6-ACCAGTTG-GCGCCACG	d10_silent_r2	32	0	0	25	7	32	2997	0.0	0.78125	0.78125	0.78125
A6-CAAGACTA-TGTCTCAT	d5_silent_r3	49	0	0	44	5	49	1619	0.0	0.8979591836734694	0.8979591836734694	0.8979591836734694
A6-CACATTAG-GTACGCGC	d15_silent_r2	32	0	0	24	8	32	2959	0.0	0.75	0.75	0.75
A6-CCGTGAGA-CGGACGGC	d5_silent_r1	29	0	0	27	2	29	3328	0.0	0.9310344827586207	0.9310344827586207	0.9310344827586207
A6-ATGCGAGC-GTCTCTAT	d15_silent_r1	26	0	0	21	5	26	3576	0.0	0.8076923076923077	0.8076923076923077	0.8076923076923077
A6-AGCCAAGC-CCTGCCAC	d15_lhon_r1	26	0	13	13	0	26	3564	0.5	1.0	0.5	1.0
A6-AAGCTAAG-CCAGGCTT	d10_lhon_r1	37	0	18	18	1	37	2507	0.4864864864864865	0.972972972972973	0.4864864864864865	0.972972972972973
A6-ACCAGTTG-CGTTAGAT	d10_silent_r2	26	0	0	0	26	26	3629	0.0	0.0	0.0	0.0
A6-CCAACCAT-TCTACAAT	d15_silent_r3	28	0	0	23	5	28	3384	0.0	0.8214285714285714	0.8214285714285714	0.8214285714285714
A6-ACCTCCAA-GCATGCCG	d0_silent_r2	32	0	0	30	2	32	3009	0.0	0.9375	0.9375	0.9375
A6-ATAGCCAG-CGGTACTT	d15_lhon_r3	34	0	0	0	34	34	2781	0.0	0.0	0.0	0.0
A6-ATGCGAGC-GTGGTCCG	d15_silent_r1	29	0	0	26	3	29	3312	0.0	0.896551724137931	0.896551724137931	0.896551724137931
A6-AGGCTTAC-CGGACGGC	d15_lhon_r2	47	0	25	22	0	47	1740	0.5319148936170213	1.0	0.46808510638297873	1.0
A6-CAATGGAA-TACCGTCA	d5_lhon_r2	36	8	12	16	0	36	2631	0.5555555555555556	0.7777777777777778	0.4444444444444444	1.0
A6-ACGTATCA-GCAGCACC	d0_silent_r3	23	0	0	13	10	23	3902	0.0	0.5652173913043478	0.5652173913043478	0.5652173913043478
A6-AGGCTTAC-GCATTAAT	d15_lhon_r2	47	1	23	23	0	47	1741	0.5106382978723404	0.9787234042553191	0.48936170212765956	1.0
A6-CAGTTAAC-CTGACAAT	d15_silent_r2	46	0	1	0	45	46	1831	0.021739130434782608	0.021739130434782608	0.0	0.021739130434782608
A6-CACATTAG-TCTCACCG	d15_silent_r2	32	0	0	21	11	32	2945	0.0	0.65625	0.65625	0.65625
A6-ACATAATT-CGATTGTG	d10_silent_r1	45	0	0	43	2	45	1865	0.0	0.9555555555555556	0.9555555555555556	0.9555555555555556
A6-CATAGTGT-TCTGCGGC	d15_silent_r2	48	0	0	31	17	48	1669	0.0	0.6458333333333334	0.6458333333333334	0.6458333333333334
A6-ACATAATT-TGCCGAAT	d10_silent_r1	46	0	0	18	28	46	1821	0.0	0.391304347826087	0.391304347826087	0.391304347826087
A6-CCAACCAT-CTAACGAG	d15_silent_r3	23	0	0	21	2	23	3979	0.0	0.9130434782608695	0.9130434782608695	0.9130434782608695
A6-AGGCTTAC-GTTATGGT	d15_lhon_r2	43	0	23	18	2	43	2082	0.5348837209302325	0.9534883720930233	0.4186046511627907	0.9534883720930233
A6-ACTCCGTA-TCCTCGGA	d10_silent_r3	28	0	0	14	14	28	3378	0.0	0.5	0.5	0.5
A6-CAATATTC-TATTATAA	d15_silent_r1	39	0	0	33	6	39	2384	0.0	0.8461538461538461	0.8461538461538461	0.8461538461538461
A6-ACTGATGC-CCGTCGCG	d10_silent_r3	26	0	0	10	16	26	3603	0.0	0.38461538461538464	0.38461538461538464	0.38461538461538464
A6-CCGTGAGA-TGACAATC	d5_silent_r1	27	0	0	22	5	27	3449	0.0	0.8148148148148148	0.8148148148148148	0.8148148148148148
A6-AGCAGGAA-TGTCTCAT	d5_lhon_r1	25	0	11	14	0	25	3727	0.44	1.0	0.56	1.0
A6-ATAGGTAT-CGATTGTG	d15_lhon_r3	30	0	11	18	1	30	3202	0.36666666666666664	0.9666666666666667	0.6	0.9666666666666667
A6-AGGTACGC-TCTCGGAT	d15_lhon_r2	23	0	14	9	0	23	3975	0.6086956521739131	1.0	0.391304347826087	1.0
A6-ACTCTTAG-TGTATACC	d10_silent_r3	26	0	0	19	7	26	3602	0.0	0.7307692307692307	0.7307692307692307	0.7307692307692307
A6-CAATATTC-GCAACAGT	d15_silent_r1	37	0	0	27	10	37	2537	0.0	0.7297297297297297	0.7297297297297297	0.7297297297297297
A7-ACAGCTCG-GCTCGCTA	d10_lhon_r3	37	0	0	0	37	37	2493	0.0	0.0	0.0	0.0
A7-AGTCACTA-TGTCTCAT	d5_lhon_r1	65	0	18	41	6	65	903	0.27692307692307694	0.9076923076923077	0.6307692307692307	0.9076923076923077
A7-CAGCGTTA-TAAGGTAA	d5_lhon_r3	34	0	24	10	0	34	2809	0.7058823529411765	1.0	0.29411764705882354	1.0
A7-ATCCTGTA-GCCGTGAA	d5_lhon_r1	131	0	47	76	8	131	86	0.35877862595419846	0.9389312977099237	0.5801526717557252	0.9389312977099237
A7-ACCTCCAA-CGTTAGAT	d0_silent_r2	67	0	0	57	10	67	808	0.0	0.8507462686567164	0.8507462686567164	0.8507462686567164
A7-AATCGACT-CCGCATGT	d10_lhon_r2	94	0	43	51	0	94	303	0.4574468085106383	1.0	0.5425531914893617	1.0
A7-ACTGTAGT-TCTACAAT	d15_lhon_r1	101	0	49	52	0	101	249	0.48514851485148514	1.0	0.5148514851485149	1.0
A7-ATCCGGCT-TCGCGTAG	d15_lhon_r3	59	0	33	25	1	59	1124	0.559322033898305	0.9830508474576272	0.423728813559322	0.9830508474576272
A7-CGCATACA-CGCCATTA	d5_silent_r2	32	0	0	26	6	32	2994	0.0	0.8125	0.8125	0.8125
A7-ACTCCGTA-GCCACCTA	d10_silent_r3	30	0	0	25	5	30	3172	0.0	0.8333333333333334	0.8333333333333334	0.8333333333333334
A7-AAGTATAT-CTGACAAT	d10_lhon_r2	71	0	41	30	0	71	703	0.5774647887323944	1.0	0.4225352112676056	1.0
A7-AATGACCG-CTACCAGT	d10_lhon_r2	97	0	52	45	0	97	283	0.5360824742268041	1.0	0.4639175257731959	1.0
A7-AGGCTTAC-TGACAATC	d15_lhon_r2	83	0	5	48	30	83	452	0.060240963855421686	0.6385542168674698	0.5783132530120482	0.6385542168674698
A7-CAATATTC-GCAGCACC	d15_silent_r1	49	0	0	42	7	49	1650	0.0	0.8571428571428571	0.8571428571428571	0.8571428571428571
A7-CTGGCATA-CCTGACGT	d5_silent_r3	32	0	0	29	3	32	3040	0.0	0.90625	0.90625	0.90625
A7-ACGTATCA-TCACGGTA	d0_silent_r3	53	0	0	36	17	53	1419	0.0	0.6792452830188679	0.6792452830188679	0.6792452830188679
A7-AGTAGTTC-GCTCGCTA	d15_lhon_r2	78	1	38	38	1	78	540	0.5	0.9743589743589743	0.48717948717948717	0.9871794871794872
A7-CGAACTTA-GTACGCGC	d5_silent_r1	113	0	0	86	27	113	161	0.0	0.7610619469026548	0.7610619469026548	0.7610619469026548
A7-CGCATACA-GCAGCACC	d5_silent_r2	64	0	0	56	8	64	936	0.0	0.875	0.875	0.875
A7-ACTGATGC-TCTCACCG	d10_silent_r3	100	0	0	83	17	100	254	0.0	0.83	0.83	0.83
A7-CCAACCAT-CCGTAATC	d15_silent_r3	36	0	0	24	12	36	2604	0.0	0.6666666666666666	0.6666666666666666	0.6666666666666666
A7-ATGCGAGC-CGTCAGTG	d15_silent_r1	32	0	0	29	3	32	3030	0.0	0.90625	0.90625	0.90625
A7-AAACATCG-TGCACTAT	d0_lhon_r1	46	0	32	14	0	46	1825	0.6956521739130435	1.0	0.30434782608695654	1.0
A7-ACATTGGC-GAGTCGAT	d0_lhon_r2	51	0	7	43	1	51	1495	0.13725490196078433	0.9803921568627451	0.8431372549019608	0.9803921568627451
A7-ACAATTCC-GTACGCGC	d10_lhon_r3	78	0	0	0	78	78	543	0.0	0.0	0.0	0.0
A7-ATCCGGCT-GTGTATAG	d15_lhon_r3	43	0	0	0	43	43	2057	0.0	0.0	0.0	0.0
A7-ATAGGTAT-CGTATCGA	d15_lhon_r3	42	0	19	22	1	42	2094	0.4523809523809524	0.9761904761904762	0.5238095238095238	0.9761904761904762
A7-CATGTACC-TACCGTCA	d15_silent_r3	116	0	0	62	54	116	141	0.0	0.5344827586206896	0.5344827586206896	0.5344827586206896
A7-CCACTGCC-GTACGCGC	d15_silent_r3	105	0	0	97	8	105	207	0.0	0.9238095238095239	0.9238095238095239	0.9238095238095239
A7-ACCAACTC-GTACGCGC	d10_silent_r1	32	0	0	22	10	32	3031	0.0	0.6875	0.6875	0.6875
A7-AGGCTTAC-TCATGTGT	d15_lhon_r2	94	2	55	37	0	94	308	0.6063829787234043	0.9787234042553191	0.39361702127659576	1.0
A7-AATGAATC-CGATTGTG	d10_lhon_r2	51	0	23	26	2	51	1493	0.45098039215686275	0.9607843137254902	0.5098039215686274	0.9607843137254902
A7-CAGTTAAC-TCTGCGGC	d15_silent_r2	31	0	0	27	4	31	3097	0.0	0.8709677419354839	0.8709677419354839	0.8709677419354839
A7-ATCCGGCT-CTTCGCAG	d15_lhon_r3	47	0	30	17	0	47	1750	0.6382978723404256	1.0	0.3617021276595745	1.0
A7-CCACTGCC-GTTGCTGT	d15_silent_r3	31	0	0	23	8	31	3096	0.0	0.7419354838709677	0.7419354838709677	0.7419354838709677
A7-ATAGCCAG-TAAGGTAA	d15_lhon_r3	118	0	78	38	2	118	135	0.6610169491525424	0.9830508474576272	0.3220338983050847	0.9830508474576272
A7-ATCCTGTA-CGATTGTG	d5_lhon_r1	27	0	9	18	0	27	3520	0.3333333333333333	1.0	0.6666666666666666	1.0
A7-AGGTACGC-TCATGTGT	d15_lhon_r2	26	0	16	10	0	26	3591	0.6153846153846154	1.0	0.38461538461538464	1.0
A7-ACAGCAGA-TCGCGTAG	d0_silent_r2	38	0	0	26	12	38	2462	0.0	0.6842105263157895	0.6842105263157895	0.6842105263157895
A7-CCGAAGTA-CTTCGCAG	d5_silent_r1	46	0	0	38	8	46	1837	0.0	0.8260869565217391	0.8260869565217391	0.8260869565217391
A7-ACCGTCCA-CTTCACTT	d10_silent_r2	100	0	0	75	25	100	250	0.0	0.75	0.75	0.75
A7-CTGGCATA-GTACTACG	d5_silent_r3	25	0	0	14	11	25	3664	0.0	0.56	0.56	0.56
A7-ATAGCCAG-GTGGTCCG	d15_lhon_r3	40	0	19	21	0	40	2296	0.475	1.0	0.525	1.0
A7-AAGCTAAG-TAAGCGTA	d10_lhon_r1	56	0	0	0	56	56	1254	0.0	0.0	0.0	0.0
A7-CATCAAGT-TATAGACG	d0_lhon_r2	24	0	22	2	0	24	3817	0.9166666666666666	1.0	0.08333333333333333	1.0
A7-ACCGTCCA-CCGTCTAT	d10_silent_r2	25	0	0	21	4	25	3737	0.0	0.84	0.84	0.84
A7-CGAACTTA-GTCGGTTC	d5_silent_r1	42	0	0	30	12	42	2145	0.0	0.7142857142857143	0.7142857142857143	0.7142857142857143
A7-CAAGACTA-GCCGTGAA	d5_silent_r3	43	0	0	27	16	43	2074	0.0	0.627906976744186	0.627906976744186	0.627906976744186
A7-AAGACGGA-GTCGGTTC	d0_silent_r1	69	0	0	48	21	69	736	0.0	0.6956521739130435	0.6956521739130435	0.6956521739130435
A7-CATGTACC-TCCTCGGA	d15_silent_r3	33	0	0	30	3	33	2900	0.0	0.9090909090909091	0.9090909090909091	0.9090909090909091
A7-CCGAAGTA-CTAATCGT	d5_silent_r1	27	0	0	23	4	27	3522	0.0	0.8518518518518519	0.8518518518518519	0.8518518518518519
A7-CAACCACA-CTAGAATG	d5_lhon_r2	26	0	10	15	1	26	3590	0.38461538461538464	0.9615384615384616	0.5769230769230769	0.9615384615384616
A7-ACCTCCAA-CCTGACGT	d0_silent_r2	120	0	0	71	49	120	121	0.0	0.5916666666666667	0.5916666666666667	0.5916666666666667
A7-ACCTCCAA-CTGACAAT	d0_silent_r2	44	0	0	35	9	44	2001	0.0	0.7954545454545454	0.7954545454545454	0.7954545454545454
A7-ACGTTACG-CTAATCGT	d10_silent_r3	31	0	0	23	8	31	3085	0.0	0.7419354838709677	0.7419354838709677	0.7419354838709677
A7-CTGTAGCC-GTGTATAG	d0_lhon_r3	25	0	17	8	0	25	3738	0.68	1.0	0.32	1.0
A7-CTGGCATA-GCATGCCG	d5_silent_r3	54	0	0	39	15	54	1354	0.0	0.7222222222222222	0.7222222222222222	0.7222222222222222
A7-CTCAATGA-TGCGGCGC	d5_silent_r2	83	0	0	75	8	83	463	0.0	0.9036144578313253	0.9036144578313253	0.9036144578313253
A7-AGGTGGCG-GACGGTCG	d15_lhon_r2	41	0	31	10	0	41	2196	0.7560975609756098	1.0	0.24390243902439024	1.0
A7-ACTCTTAG-GTTCTAAC	d10_silent_r3	65	0	0	53	12	65	879	0.0	0.8153846153846154	0.8153846153846154	0.8153846153846154
A7-ACTGTAGT-TAATCGGC	d15_lhon_r1	33	0	0	0	33	33	2902	0.0	0.0	0.0	0.0
A7-ACTGTAGT-GTACGCGC	d15_lhon_r1	46	0	31	15	0	46	1805	0.6739130434782609	1.0	0.32608695652173914	1.0
A7-ACTATGCA-CTACCAGT	d0_silent_r3	46	0	0	44	2	46	1804	0.0	0.9565217391304348	0.9565217391304348	0.9565217391304348
A7-CCGAAGTA-CTAGAATG	d5_silent_r1	50	0	0	37	13	50	1571	0.0	0.74	0.74	0.74
A7-CGCATACA-GTAGCTAA	d5_silent_r2	25	0	0	14	11	25	3669	0.0	0.56	0.56	0.56
A7-CATGTACC-TAATCGGC	d15_silent_r3	43	0	0	34	9	43	2069	0.0	0.7906976744186046	0.7906976744186046	0.7906976744186046
A7-ATAGGTAT-TGTCTCAT	d15_lhon_r3	66	0	36	30	0	66	849	0.5454545454545454	1.0	0.45454545454545453	1.0
A7-ATCCGGCT-CGGACGGC	d15_lhon_r3	60	0	38	22	0	60	1097	0.6333333333333333	1.0	0.36666666666666664	1.0
A7-AGCAGCCT-CGTTAGAT	d15_lhon_r1	32	1	20	11	0	32	3026	0.65625	0.96875	0.34375	1.0
A7-ACCTCCAA-GAGTCGAT	d0_silent_r2	40	0	0	35	5	40	2294	0.0	0.875	0.875	0.875
A7-AGACAGCT-GACGGTCG	d15_lhon_r1	45	0	12	31	2	45	1854	0.26666666666666666	0.9555555555555556	0.6888888888888889	0.9555555555555556
A7-CCGTGAGA-TGCCAGCC	d5_silent_r1	40	0	0	30	10	40	2307	0.0	0.75	0.75	0.75
A7-AATGACCG-GTGGATCT	d10_lhon_r2	67	2	25	14	26	67	799	0.40298507462686567	0.582089552238806	0.208955223880597	0.6119402985074627
A7-ACATTGGC-TGCGGCGC	d0_lhon_r2	64	2	41	20	1	64	935	0.671875	0.953125	0.3125	0.984375
A7-AACTCACC-TGACAATC	d5_silent_r3	25	0	0	25	0	25	3674	0.0	1.0	1.0	1.0
A7-AAGATTCG-GTGTATAG	d10_lhon_r1	49	0	0	0	49	49	1633	0.0	0.0	0.0	0.0
A7-ACTGATGC-TGTCTCAT	d10_silent_r3	93	0	0	74	19	93	318	0.0	0.7956989247311828	0.7956989247311828	0.7956989247311828
A7-AAGACGGA-TACGTCAC	d0_silent_r1	37	0	0	25	12	37	2514	0.0	0.6756756756756757	0.6756756756756757	0.6756756756756757
A7-AGTAGTTC-GCCACCTA	d15_lhon_r2	59	0	0	0	59	59	1100	0.0	0.0	0.0	0.0
A7-AGGCTTAC-CTAACGAG	d15_lhon_r2	31	0	10	21	0	31	3095	0.3225806451612903	1.0	0.6774193548387096	1.0
A7-CATGTACC-CCAGGCTT	d15_silent_r3	36	0	0	32	4	36	2648	0.0	0.8888888888888888	0.8888888888888888	0.8888888888888888
A7-CAATGGAA-GAGACAGC	d5_lhon_r2	36	0	18	17	1	36	2655	0.5	0.9722222222222222	0.4722222222222222	0.9722222222222222
A7-ACAATTCC-TGTATACC	d10_lhon_r3	40	0	0	0	40	40	2295	0.0	0.0	0.0	0.0
A7-CAATATTC-CGTCAGTG	d15_silent_r1	55	0	0	53	2	55	1301	0.0	0.9636363636363636	0.9636363636363636	0.9636363636363636
A7-CCAACCAT-CTAATTCG	d15_silent_r3	40	0	0	36	4	40	2259	0.0	0.9	0.9	0.9
A7-AGTAGTTC-GATACGCA	d15_lhon_r2	79	0	35	42	2	79	516	0.4430379746835443	0.9746835443037974	0.5316455696202531	0.9746835443037974
A7-AGGTGGCG-TACCTTGC	d15_lhon_r2	64	0	38	26	0	64	906	0.59375	1.0	0.40625	1.0
A7-ACAGTATG-CTAATCGT	d10_silent_r1	28	0	0	11	17	28	3419	0.0	0.39285714285714285	0.39285714285714285	0.39285714285714285
A7-CAATATTC-CTAATCGT	d15_silent_r1	32	0	0	18	14	32	2961	0.0	0.5625	0.5625	0.5625
A7-ACCACTGT-CCGTAATC	d0_lhon_r2	23	0	0	0	23	23	3959	0.0	0.0	0.0	0.0
A7-ACATAATT-CCTTGACG	d10_silent_r1	53	0	0	48	5	53	1398	0.0	0.9056603773584906	0.9056603773584906	0.9056603773584906
A7-ACTCTTAG-TGACAATC	d10_silent_r3	73	0	0	64	9	73	636	0.0	0.8767123287671232	0.8767123287671232	0.8767123287671232
A7-CATCCGAC-TGACAATC	d15_silent_r3	72	0	0	19	53	72	659	0.0	0.2638888888888889	0.2638888888888889	0.2638888888888889
A7-ACGTTACG-GTGTATAG	d10_silent_r3	67	0	0	64	3	67	827	0.0	0.9552238805970149	0.9552238805970149	0.9552238805970149
A7-CGACTGGA-TAATCGGC	d5_silent_r2	29	0	0	22	7	29	3314	0.0	0.7586206896551724	0.7586206896551724	0.7586206896551724
A7-CATACTCG-GCCACCTA	d15_silent_r2	119	0	0	0	119	119	126	0.0	0.0	0.0	0.0
A7-AGCCAAGC-GTTAATGC	d15_lhon_r1	70	0	45	25	0	70	714	0.6428571428571429	1.0	0.35714285714285715	1.0
A7-CATCAAGT-TCGCGTAG	d0_lhon_r2	146	0	132	14	0	146	55	0.9041095890410958	1.0	0.0958904109589041	1.0
A7-ACTGTAGT-TGCGGCGC	d15_lhon_r1	61	1	29	30	1	61	1054	0.4918032786885246	0.9672131147540983	0.4918032786885246	0.9836065573770492
A7-ACTATGCA-CGCGACAA	d0_silent_r3	32	0	0	31	1	32	2948	0.0	0.96875	0.96875	0.96875
A7-CCGAAGTA-CCAGGCTT	d5_silent_r1	29	0	0	25	4	29	3337	0.0	0.8620689655172413	0.8620689655172413	0.8620689655172413
A7-CAATTCAG-TATTATAA	d15_silent_r1	33	0	0	24	9	33	2929	0.0	0.7272727272727273	0.7272727272727273	0.7272727272727273
A7-ACATTGGC-GTGTATAG	d0_lhon_r2	30	0	9	19	2	30	3169	0.3	0.9333333333333333	0.6333333333333333	0.9333333333333333
A7-ACGTATCA-TGCCAGCC	d0_silent_r3	27	0	0	25	2	27	3513	0.0	0.9259259259259259	0.9259259259259259	0.9259259259259259
A7-CATGTACC-CGATTGTG	d15_silent_r3	23	0	0	18	5	23	3908	0.0	0.782608695652174	0.782608695652174	0.782608695652174
A7-CTCAATGA-GTTCTAAC	d5_silent_r2	42	0	0	38	4	42	2149	0.0	0.9047619047619048	0.9047619047619048	0.9047619047619048
A7-ATAGCCAG-CCTGACGT	d15_lhon_r3	36	0	18	18	0	36	2634	0.5	1.0	0.5	1.0
A7-CAATGGAA-CTAATTCG	d5_lhon_r2	29	0	28	1	0	29	3338	0.9655172413793104	1.0	0.034482758620689655	1.0
A7-CGACTGGA-CTAACGAG	d5_silent_r2	49	0	0	0	49	49	1612	0.0	0.0	0.0	0.0
A7-ATCATGGC-CTAATCGT	d15_lhon_r3	75	0	0	3	72	75	608	0.0	0.04	0.04	0.04
A7-CAATGGAA-TCGCGTAG	d5_lhon_r2	33	0	23	10	0	33	2918	0.696969696969697	1.0	0.30303030303030304	1.0
A7-CCACTGCC-CTGACAAT	d15_silent_r3	41	0	0	33	8	41	2217	0.0	0.8048780487804879	0.8048780487804879	0.8048780487804879
A7-AGGCTTAC-TACCTTGC	d15_lhon_r2	28	0	0	0	28	28	3365	0.0	0.0	0.0	0.0
A7-CGCATACA-GCAACAGT	d5_silent_r2	65	0	0	30	35	65	889	0.0	0.46153846153846156	0.46153846153846156	0.46153846153846156
A7-AGCAGCCT-GCAACAGT	d15_lhon_r1	47	0	0	0	47	47	1748	0.0	0.0	0.0	0.0
A7-ACGGAGCC-CGTTAGAT	d10_silent_r2	47	0	0	42	5	47	1744	0.0	0.8936170212765957	0.8936170212765957	0.8936170212765957
A7-CAATATTC-GCCACCTA	d15_silent_r1	30	0	0	7	23	30	3177	0.0	0.23333333333333334	0.23333333333333334	0.23333333333333334
A7-CATAGTGT-TACCTTGC	d15_silent_r2	38	0	0	32	6	38	2470	0.0	0.8421052631578947	0.8421052631578947	0.8421052631578947
A7-AACTATTG-GTTATGGT	d10_lhon_r1	43	0	23	20	0	43	2088	0.5348837209302325	1.0	0.46511627906976744	1.0
A7-AAGTATAT-GCATAGCT	d10_lhon_r2	48	0	22	26	0	48	1711	0.4583333333333333	1.0	0.5416666666666666	1.0
A7-CAAGACTA-CGCCATTA	d5_silent_r3	44	0	0	39	5	44	1930	0.0	0.8863636363636364	0.8863636363636364	0.8863636363636364
A7-AGGCTTAC-CTACCAGT	d15_lhon_r2	38	0	23	15	0	38	2438	0.6052631578947368	1.0	0.39473684210526316	1.0
A7-ATCCGGCT-CCTGACGT	d15_lhon_r3	38	0	0	0	38	38	2437	0.0	0.0	0.0	0.0
A7-ATCATGGC-TCGATTAC	d15_lhon_r3	49	1	17	28	3	49	1638	0.3673469387755102	0.9183673469387755	0.5714285714285714	0.9387755102040817
A7-ACTCCGTA-CTGACAAT	d10_silent_r3	50	0	0	38	12	50	1607	0.0	0.76	0.76	0.76
A7-AACAACCA-GACCATCT	d0_silent_r1	32	0	0	28	4	32	2958	0.0	0.875	0.875	0.875
A7-AATGACCG-TGCCGAAT	d10_lhon_r2	81	1	29	48	3	81	491	0.37037037037037035	0.9506172839506173	0.5925925925925926	0.9629629629629629
A7-CAGATCTG-CGAGCTGT	d0_lhon_r2	62	0	49	13	0	62	1006	0.7903225806451613	1.0	0.20967741935483872	1.0
A7-CAATATTC-TCTACAAT	d15_silent_r1	36	0	0	16	20	36	2620	0.0	0.4444444444444444	0.4444444444444444	0.4444444444444444
A7-CCAGTTCA-GTGGTCCG	d5_lhon_r3	41	0	34	7	0	41	2195	0.8292682926829268	1.0	0.17073170731707318	1.0
A7-ACACTGTT-GAGTCGAT	d10_lhon_r3	95	0	1	0	94	95	294	0.010526315789473684	0.010526315789473684	0.0	0.010526315789473684
A7-ATAGGTAT-GTCTGCGT	d15_lhon_r3	64	0	38	26	0	64	930	0.59375	1.0	0.40625	1.0
A7-ACAAGCTA-CGTTAGAT	d0_lhon_r3	68	1	49	18	0	68	773	0.7352941176470589	0.9852941176470589	0.2647058823529412	1.0
A7-CTGGCATA-GCTCGCTA	d5_silent_r3	25	0	0	19	6	25	3679	0.0	0.76	0.76	0.76
A7-AGAGTCAA-CCTGACGT	d0_silent_r3	58	0	0	0	58	58	1176	0.0	0.0	0.0	0.0
A7-ACATTGGC-TCTGCGGC	d0_lhon_r2	46	0	22	24	0	46	1829	0.4782608695652174	1.0	0.5217391304347826	1.0
A7-AACTCACC-TAATCGGC	d5_silent_r3	27	0	0	26	1	27	3537	0.0	0.9629629629629629	0.9629629629629629	0.9629629629629629
A7-CAATATTC-CTAACGAG	d15_silent_r1	43	0	0	15	28	43	2055	0.0	0.3488372093023256	0.3488372093023256	0.3488372093023256
A7-CGCATACA-TATTATAA	d5_silent_r2	48	0	0	31	17	48	1703	0.0	0.6458333333333334	0.6458333333333334	0.6458333333333334
A7-CACATTAG-GACGATAC	d15_silent_r2	62	0	0	52	10	62	975	0.0	0.8387096774193549	0.8387096774193549	0.8387096774193549
A7-ATGCGAGC-CGCCATTA	d15_silent_r1	62	0	0	51	11	62	976	0.0	0.8225806451612904	0.8225806451612904	0.8225806451612904
A7-CACATTAG-GTTATGGT	d15_silent_r2	42	0	0	27	15	42	2125	0.0	0.6428571428571429	0.6428571428571429	0.6428571428571429
A7-CGCATACA-TCGCGTAG	d5_silent_r2	43	0	0	24	19	43	2034	0.0	0.5581395348837209	0.5581395348837209	0.5581395348837209
A7-CCGAAGTA-TGCCAGCC	d5_silent_r1	38	0	0	23	15	38	2472	0.0	0.6052631578947368	0.6052631578947368	0.6052631578947368
A7-CAGATCTG-TATTATAA	d0_lhon_r2	41	0	36	4	1	41	2188	0.8780487804878049	0.975609756097561	0.0975609756097561	0.975609756097561
A7-ACATAATT-GTTATGGT	d10_silent_r1	43	0	0	33	10	43	2008	0.0	0.7674418604651163	0.7674418604651163	0.7674418604651163
A7-ATGCCTAA-CGCGACAA	d0_lhon_r1	89	0	36	52	1	89	357	0.4044943820224719	0.9887640449438202	0.5842696629213483	0.9887640449438202
A7-ACATTGGC-CTAACGAG	d0_lhon_r2	24	0	10	14	0	24	3792	0.4166666666666667	1.0	0.5833333333333334	1.0
A7-ATCATGGC-GTGTATAG	d15_lhon_r3	47	0	0	0	47	47	1765	0.0	0.0	0.0	0.0
A7-ACACTGTT-CCTGCCAC	d10_lhon_r3	50	0	0	3	47	50	1578	0.0	0.06	0.06	0.06
A7-AGTAGTTC-TATTATAA	d15_lhon_r2	69	0	33	34	2	69	743	0.4782608695652174	0.9710144927536232	0.4927536231884058	0.9710144927536232
A7-ACCGTCCA-CGTAATAC	d10_silent_r2	42	0	0	36	6	42	2132	0.0	0.8571428571428571	0.8571428571428571	0.8571428571428571
A7-CAAGACTA-TCTCACCG	d5_silent_r3	25	0	0	16	9	25	3702	0.0	0.64	0.64	0.64
A7-ACACTGTT-TCACGGTA	d10_lhon_r3	31	0	0	0	31	31	3069	0.0	0.0	0.0	0.0
A7-CCAACCAT-TGGACCTC	d15_silent_r3	43	0	0	40	3	43	2090	0.0	0.9302325581395349	0.9302325581395349	0.9302325581395349
A7-CAAGACTA-TCTCGGAT	d5_silent_r3	52	0	0	49	3	52	1444	0.0	0.9423076923076923	0.9423076923076923	0.9423076923076923
A7-CATCCGAC-CGGACGGC	d15_silent_r3	45	0	0	41	4	45	1883	0.0	0.9111111111111111	0.9111111111111111	0.9111111111111111
A7-ACAGCAGA-CTAATCGT	d0_silent_r2	31	0	0	23	8	31	3047	0.0	0.7419354838709677	0.7419354838709677	0.7419354838709677
A7-ACGTTACG-CGGCTTCA	d10_silent_r3	48	0	0	43	5	48	1695	0.0	0.8958333333333334	0.8958333333333334	0.8958333333333334
A7-CTGGCATA-CTAATTCG	d5_silent_r3	61	0	0	56	5	61	1039	0.0	0.9180327868852459	0.9180327868852459	0.9180327868852459
A7-CAATATTC-TCTCACCG	d15_silent_r1	77	0	0	58	19	77	566	0.0	0.7532467532467533	0.7532467532467533	0.7532467532467533
A7-CAATGGAA-TGCGGCGC	d5_lhon_r2	24	0	14	10	0	24	3791	0.5833333333333334	1.0	0.4166666666666667	1.0
A7-CAGCGTTA-TAACCTTC	d5_lhon_r3	30	1	15	14	0	30	3192	0.5333333333333333	0.9666666666666667	0.4666666666666667	1.0
A7-ACCGTCCA-CGGTTATA	d10_silent_r2	48	0	0	48	0	48	1658	0.0	1.0	1.0	1.0
A7-CCGTGAGA-GTACTACG	d5_silent_r1	52	0	0	43	9	52	1439	0.0	0.8269230769230769	0.8269230769230769	0.8269230769230769
A7-ATCCGGCT-TGTATACC	d15_lhon_r3	37	0	0	0	37	37	2491	0.0	0.0	0.0	0.0
A7-AGTCACTA-CCTGACGT	d5_lhon_r1	38	0	20	17	1	38	2477	0.5263157894736842	0.9736842105263158	0.4473684210526316	0.9736842105263158
A7-CATACTCG-CTACCAGT	d15_silent_r2	57	0	0	41	16	57	1179	0.0	0.7192982456140351	0.7192982456140351	0.7192982456140351
A7-AACAACCA-GCATTAAT	d0_silent_r1	25	0	0	18	7	25	3704	0.0	0.72	0.72	0.72
A7-CGCTGATC-TGCCGAAT	d0_lhon_r3	36	0	29	7	0	36	2579	0.8055555555555556	1.0	0.19444444444444445	1.0
A7-AACAACCA-TACGTCAC	d0_silent_r1	43	0	0	27	16	43	2028	0.0	0.627906976744186	0.627906976744186	0.627906976744186
A7-ACCGTCCA-GTTGCTGT	d10_silent_r2	37	0	0	26	11	37	2574	0.0	0.7027027027027027	0.7027027027027027	0.7027027027027027
A7-ACGTTACG-TCGCGTAG	d10_silent_r3	28	0	0	27	1	28	3436	0.0	0.9642857142857143	0.9642857142857143	0.9642857142857143
A7-ATGCCTAA-GATACGCA	d0_lhon_r1	46	1	21	23	1	46	1826	0.4782608695652174	0.9565217391304348	0.5	0.9782608695652174
A7-AGTAGTTC-TGAACTGC	d15_lhon_r2	54	0	0	0	54	54	1340	0.0	0.0	0.0	0.0
A7-CGACTGGA-TACGTCAC	d5_silent_r2	28	0	0	16	12	28	3437	0.0	0.5714285714285714	0.5714285714285714	0.5714285714285714
A7-CATAGTGT-CGCCATTA	d15_silent_r2	66	0	0	54	12	66	857	0.0	0.8181818181818182	0.8181818181818182	0.8181818181818182
A7-CCGAAGTA-TATTCATA	d5_silent_r1	35	0	0	30	5	35	2675	0.0	0.8571428571428571	0.8571428571428571	0.8571428571428571
A7-ACATAATT-CGTCAGTG	d10_silent_r1	64	0	0	50	14	64	931	0.0	0.78125	0.78125	0.78125
A7-CATAGTGT-CGGTTATA	d15_silent_r2	48	0	0	31	17	48	1656	0.0	0.6458333333333334	0.6458333333333334	0.6458333333333334
A7-ACTGATGC-CTAGAATG	d10_silent_r3	61	0	0	35	26	61	1031	0.0	0.5737704918032787	0.5737704918032787	0.5737704918032787
A7-AGGTACGC-TACCTTGC	d15_lhon_r2	23	0	18	5	0	23	3971	0.782608695652174	1.0	0.21739130434782608	1.0
A7-CGCATACA-TCTGCGGC	d5_silent_r2	33	0	0	27	6	33	2928	0.0	0.8181818181818182	0.8181818181818182	0.8181818181818182
A7-CACATTAG-TCGATTAC	d15_silent_r2	26	0	0	14	12	26	3639	0.0	0.5384615384615384	0.5384615384615384	0.5384615384615384
A7-CATCCGAC-TGAACTGC	d15_silent_r3	41	0	0	28	13	41	2168	0.0	0.6829268292682927	0.6829268292682927	0.6829268292682927
A7-AAGATTCG-TATAGACG	d10_lhon_r1	24	0	10	14	0	24	3777	0.4166666666666667	1.0	0.5833333333333334	1.0
A7-ATAGCCAG-TATAGACG	d15_lhon_r3	44	0	17	27	0	44	1936	0.38636363636363635	1.0	0.6136363636363636	1.0
A7-ATCGATCG-CTAACGAG	d15_silent_r1	24	0	0	24	0	24	3783	0.0	1.0	1.0	1.0
A7-CAATGGAA-GTTCTAAC	d5_lhon_r2	33	2	20	11	0	33	2868	0.6666666666666666	0.9393939393939394	0.3333333333333333	1.0
A7-CCTCCTGA-GCAGCACC	d5_silent_r1	34	0	0	28	6	34	2758	0.0	0.8235294117647058	0.8235294117647058	0.8235294117647058
A8-CCACTGCC-CTTCACTT	d15_silent_r3	28	0	0	18	10	28	3420	0.0	0.6428571428571429	0.6428571428571429	0.6428571428571429
A8-AGGCTTAC-TCGTAGAT	d15_lhon_r2	43	1	21	20	1	43	2039	0.5116279069767442	0.9534883720930233	0.46511627906976744	0.9767441860465116
A8-ACTGATGC-GCTCGCTA	d10_silent_r3	45	0	0	41	4	45	1882	0.0	0.9111111111111111	0.9111111111111111	0.9111111111111111
A8-AGAGTCAA-TCGCGTAG	d0_silent_r3	40	0	0	38	2	40	2299	0.0	0.95	0.95	0.95
A8-CATACTCG-CGTAATAC	d15_silent_r2	121	0	0	98	23	121	119	0.0	0.8099173553719008	0.8099173553719008	0.8099173553719008
A8-CATACTCG-CTAATCGT	d15_silent_r2	47	0	0	42	5	47	1767	0.0	0.8936170212765957	0.8936170212765957	0.8936170212765957
A8-CCTCCTGA-GCTCGCTA	d5_silent_r1	56	0	0	46	10	56	1225	0.0	0.8214285714285714	0.8214285714285714	0.8214285714285714
A8-ACACTGTT-TAACCTTC	d10_lhon_r3	120	0	0	0	120	120	122	0.0	0.0	0.0	0.0
A8-AAGCCGCC-TGACTGAC	d10_lhon_r1	65	0	46	19	0	65	875	0.7076923076923077	1.0	0.2923076923076923	1.0
A8-CCAACCAT-TCTCGGAT	d15_silent_r3	77	0	0	60	17	77	553	0.0	0.7792207792207793	0.7792207792207793	0.7792207792207793
A8-CATAGTGT-GACGATAC	d15_silent_r2	151	0	0	101	50	151	43	0.0	0.6688741721854304	0.6688741721854304	0.6688741721854304
A8-CAATTCAG-CCTTCGTC	d15_silent_r1	64	0	0	47	17	64	911	0.0	0.734375	0.734375	0.734375
A8-CATAGTGT-CTAATCGT	d15_silent_r2	43	0	0	0	43	43	2063	0.0	0.0	0.0	0.0
A8-CATCCGAC-TAACGCGT	d15_silent_r3	90	0	0	40	50	90	350	0.0	0.4444444444444444	0.4444444444444444	0.4444444444444444
A8-GAGCTGAA-CGTTAGAT	d5_silent_r3	49	0	0	38	11	49	1626	0.0	0.7755102040816326	0.7755102040816326	0.7755102040816326
A8-CCAGTTCA-TATAGACG	d5_lhon_r3	37	0	19	18	0	37	2529	0.5135135135135135	1.0	0.4864864864864865	1.0
A8-CGAACTTA-GAGACAGC	d5_silent_r1	70	0	0	53	17	70	718	0.0	0.7571428571428571	0.7571428571428571	0.7571428571428571
A8-ATAGCCAG-GAGTCGAT	d15_lhon_r3	53	1	0	0	52	53	1391	0.018867924528301886	0.0	0.0	0.018867924528301886
A8-CGAACTTA-GTGGATCT	d5_silent_r1	57	0	0	42	15	57	1210	0.0	0.7368421052631579	0.7368421052631579	0.7368421052631579
A8-AGGCTTAC-GTGGATCT	d15_lhon_r2	65	0	0	0	65	65	892	0.0	0.0	0.0	0.0
A8-ATAGCCAG-TCCTCGGA	d15_lhon_r3	64	0	13	24	27	64	914	0.203125	0.578125	0.375	0.578125
A8-AAGACGGA-TCTCGGAT	d0_silent_r1	31	0	0	16	15	31	3148	0.0	0.5161290322580645	0.5161290322580645	0.5161290322580645
A8-AGGTACGC-CTACCAGT	d15_lhon_r2	54	1	28	25	0	54	1364	0.5370370370370371	0.9814814814814815	0.46296296296296297	1.0
A8-CATGTACC-TGAACTGC	d15_silent_r3	69	0	0	58	11	69	753	0.0	0.8405797101449275	0.8405797101449275	0.8405797101449275
A8-CCGAAGTA-GTTGCTGT	d5_silent_r1	30	0	0	21	9	30	3196	0.0	0.7	0.7	0.7
A8-ATCATGGC-TGCCGAAT	d15_lhon_r3	113	0	0	0	113	113	160	0.0	0.0	0.0	0.0
A8-AGACAGCT-GATACGCA	d15_lhon_r1	67	0	34	32	1	67	802	0.5074626865671642	0.9850746268656716	0.47761194029850745	0.9850746268656716
A8-AATGAATC-TAACCTTC	d10_lhon_r2	29	0	15	14	0	29	3309	0.5172413793103449	1.0	0.4827586206896552	1.0
A8-AGGTACGC-CGTAATAC	d15_lhon_r2	59	0	33	25	1	59	1099	0.559322033898305	0.9830508474576272	0.423728813559322	0.9830508474576272
A8-ATGCCTAA-TCACGGTA	d0_lhon_r1	36	0	32	4	0	36	2632	0.8888888888888888	1.0	0.1111111111111111	1.0
A8-ACCAGTTG-GTTAATGC	d10_silent_r2	59	0	0	26	33	59	1115	0.0	0.4406779661016949	0.4406779661016949	0.4406779661016949
A8-CTGAGCCA-CGTCAGTG	d5_silent_r2	55	0	0	50	5	55	1286	0.0	0.9090909090909091	0.9090909090909091	0.9090909090909091
A8-AACAACCA-GTACTACG	d0_silent_r1	106	0	0	70	36	106	201	0.0	0.660377358490566	0.660377358490566	0.660377358490566
A8-CATCCGAC-TGTCGGCG	d15_silent_r3	61	0	0	55	6	61	1032	0.0	0.9016393442622951	0.9016393442622951	0.9016393442622951
A8-ACAGTATG-CTACCAGT	d10_silent_r1	49	0	0	16	33	49	1646	0.0	0.32653061224489793	0.32653061224489793	0.32653061224489793
A8-CTGAGCCA-GCATTAAT	d5_silent_r2	29	0	0	0	29	29	3283	0.0	0.0	0.0	0.0
A8-AAGTATAT-GCATGCCG	d10_lhon_r2	178	1	71	104	2	178	25	0.4044943820224719	0.9831460674157303	0.5842696629213483	0.9887640449438202
A8-AGGTGGCG-TGAACTGC	d15_lhon_r2	105	4	59	42	0	105	205	0.6	0.9619047619047619	0.4	1.0
A8-CTGAGCCA-GCGCCACG	d5_silent_r2	32	0	0	14	18	32	2995	0.0	0.4375	0.4375	0.4375
A8-ACGTTACG-CCTGACGT	d10_silent_r3	59	0	0	54	5	59	1114	0.0	0.9152542372881356	0.9152542372881356	0.9152542372881356
A8-ACGTTACG-TCGTAGAT	d10_silent_r3	26	0	0	23	3	26	3554	0.0	0.8846153846153846	0.8846153846153846	0.8846153846153846
A8-CATACCAA-GCATAGCT	d5_lhon_r3	28	0	18	10	0	28	3379	0.6428571428571429	1.0	0.35714285714285715	1.0
A8-CCTCCTGA-TCTACAAT	d5_silent_r1	52	0	0	42	10	52	1469	0.0	0.8076923076923077	0.8076923076923077	0.8076923076923077
A8-CGAACTTA-TACCGTCA	d5_silent_r1	37	0	0	23	14	37	2517	0.0	0.6216216216216216	0.6216216216216216	0.6216216216216216
A8-CGCATACA-TCTACAAT	d5_silent_r2	61	0	0	54	7	61	1041	0.0	0.8852459016393442	0.8852459016393442	0.8852459016393442
A8-AACCGAGA-CGGACGGC	d0_silent_r1	66	0	0	60	6	66	864	0.0	0.9090909090909091	0.9090909090909091	0.9090909090909091
A8-ATCCGGCT-TATTATAA	d15_lhon_r3	78	0	0	0	78	78	545	0.0	0.0	0.0	0.0
A8-CCGAAGTA-CCTTCGTC	d5_silent_r1	34	0	0	18	16	34	2794	0.0	0.5294117647058824	0.5294117647058824	0.5294117647058824
A8-CACTTCGA-TATTCATA	d5_lhon_r3	58	0	8	49	1	58	1159	0.13793103448275862	0.9827586206896551	0.8448275862068966	0.9827586206896551
A8-CAATGGAA-TATTCATA	d5_lhon_r2	46	0	0	0	46	46	1809	0.0	0.0	0.0	0.0
A8-ATTGAGGA-TCTCACCG	d5_lhon_r2	72	0	44	28	0	72	672	0.6111111111111112	1.0	0.3888888888888889	1.0
A8-ATTGAGGA-GCATTAAT	d5_lhon_r2	25	0	1	14	10	25	3649	0.04	0.6	0.56	0.6
A8-CCGTGAGA-GCGGATAA	d5_silent_r1	25	0	0	18	7	25	3723	0.0	0.72	0.72	0.72
A8-ACTGTAGT-CGTAATAC	d15_lhon_r1	68	0	9	53	6	68	777	0.1323529411764706	0.9117647058823529	0.7794117647058824	0.9117647058823529
A8-ACCAGTTG-CGGTACTT	d10_silent_r2	55	0	0	38	17	55	1293	0.0	0.6909090909090909	0.6909090909090909	0.6909090909090909
A8-ACTCCGTA-CCGTAATC	d10_silent_r3	87	0	0	77	10	87	389	0.0	0.8850574712643678	0.8850574712643678	0.8850574712643678
A8-AGGCTTAC-GTTAATGC	d15_lhon_r2	55	0	24	31	0	55	1312	0.43636363636363634	1.0	0.5636363636363636	1.0
A8-ACCAAGCG-GACGGTCG	d10_silent_r1	87	0	0	40	47	87	391	0.0	0.45977011494252873	0.45977011494252873	0.45977011494252873
A8-AAGGTACA-CTGACAAT	d0_silent_r2	68	0	0	55	13	68	771	0.0	0.8088235294117647	0.8088235294117647	0.8088235294117647
A8-CATACTCG-CGGTGAAT	d15_silent_r2	27	0	0	15	12	27	3475	0.0	0.5555555555555556	0.5555555555555556	0.5555555555555556
A8-CACTTCGA-CTGACAAT	d5_lhon_r3	42	1	23	18	0	42	2148	0.5714285714285714	0.9761904761904762	0.42857142857142855	1.0
A8-AATGAATC-GCGGATAA	d10_lhon_r2	28	0	14	14	0	28	3397	0.5	1.0	0.5	1.0
A8-CTCAATGA-TCGATTAC	d5_silent_r2	43	0	0	37	6	43	2070	0.0	0.8604651162790697	0.8604651162790697	0.8604651162790697
A8-AGTAGTTC-GTAGCTAA	d15_lhon_r2	60	1	21	38	0	60	1082	0.36666666666666664	0.9833333333333333	0.6333333333333333	1.0
A8-AGCAGCCT-GAGACAGC	d15_lhon_r1	40	0	0	0	40	40	2234	0.0	0.0	0.0	0.0
A8-ACCAACTC-GACGATAC	d10_silent_r1	53	0	0	41	12	53	1407	0.0	0.7735849056603774	0.7735849056603774	0.7735849056603774
A8-CTGGCATA-TGTCGGCG	d5_silent_r3	26	0	0	17	9	26	3552	0.0	0.6538461538461539	0.6538461538461539	0.6538461538461539
A8-CCAACCAT-GCATAGCT	d15_silent_r3	46	0	0	29	17	46	1842	0.0	0.6304347826086957	0.6304347826086957	0.6304347826086957
A8-CTGAGCCA-GTCGGTTC	d5_silent_r2	28	0	0	17	11	28	3398	0.0	0.6071428571428571	0.6071428571428571	0.6071428571428571
A8-ACGCTCGA-TGCGAAGT	d0_silent_r3	72	0	0	63	9	72	677	0.0	0.875	0.875	0.875
A8-AGGTACGC-TCACGGTA	d15_lhon_r2	30	0	11	19	0	30	3209	0.36666666666666664	1.0	0.6333333333333333	1.0
A8-CAGCGTTA-GTCCGACC	d5_lhon_r3	26	1	12	3	10	26	3583	0.5	0.5769230769230769	0.11538461538461539	0.6153846153846154
A8-ATAGCCAG-CCGTCGCG	d15_lhon_r3	110	0	53	56	1	110	178	0.4818181818181818	0.990909090909091	0.509090909090909	0.990909090909091
A8-CGACTGGA-CTACCAGT	d5_silent_r2	56	0	0	0	56	56	1243	0.0	0.0	0.0	0.0
A8-CCACTGCC-CCTGCCAC	d15_silent_r3	41	0	0	29	12	41	2205	0.0	0.7073170731707317	0.7073170731707317	0.7073170731707317
A8-ACATAATT-CGGACGGC	d10_silent_r1	82	0	0	62	20	82	475	0.0	0.7560975609756098	0.7560975609756098	0.7560975609756098
A8-AGCCAAGC-CTAGAATG	d15_lhon_r1	72	0	64	7	1	72	658	0.8888888888888888	0.9861111111111112	0.09722222222222222	0.9861111111111112
A8-ATAGCCAG-TGACAATC	d15_lhon_r3	35	0	17	18	0	35	2667	0.4857142857142857	1.0	0.5142857142857142	1.0
A8-CACATTAG-TCGCGTAG	d15_silent_r2	52	0	0	37	15	52	1459	0.0	0.7115384615384616	0.7115384615384616	0.7115384615384616
A8-AACCGAGA-TGAACTGC	d0_silent_r1	30	0	0	19	11	30	3208	0.0	0.6333333333333333	0.6333333333333333	0.6333333333333333
A8-CTGAGCCA-GATTGGTT	d5_silent_r2	43	0	0	32	11	43	2050	0.0	0.7441860465116279	0.7441860465116279	0.7441860465116279
A8-ACTGTAGT-CCGCATGT	d15_lhon_r1	48	0	37	11	0	48	1681	0.7708333333333334	1.0	0.22916666666666666	1.0
A8-ATCGATCG-TGAACTGC	d15_silent_r1	41	0	0	33	8	41	2159	0.0	0.8048780487804879	0.8048780487804879	0.8048780487804879
A8-CGAACTTA-GTGGTCCG	d5_silent_r1	70	0	0	58	12	70	721	0.0	0.8285714285714286	0.8285714285714286	0.8285714285714286
A8-AAGGTACA-TCTCACCG	d0_silent_r2	85	0	0	41	44	85	416	0.0	0.4823529411764706	0.4823529411764706	0.4823529411764706
A8-CAATATTC-CCTGCCAC	d15_silent_r1	29	0	0	2	27	29	3352	0.0	0.06896551724137931	0.06896551724137931	0.06896551724137931
A8-ACCTCAGC-GCAACAGT	d10_silent_r2	84	0	0	58	26	84	447	0.0	0.6904761904761905	0.6904761904761905	0.6904761904761905
A8-CATACTCG-TAAGCGTA	d15_silent_r2	81	0	0	74	7	81	488	0.0	0.9135802469135802	0.9135802469135802	0.9135802469135802
A8-CCAACCAT-TCATGTGT	d15_silent_r3	34	0	0	24	10	34	2761	0.0	0.7058823529411765	0.7058823529411765	0.7058823529411765
A8-ACGTATCA-CTACCAGT	d0_silent_r3	24	0	0	19	5	24	3839	0.0	0.7916666666666666	0.7916666666666666	0.7916666666666666
A8-ACAGTATG-GACCATCT	d10_silent_r1	35	0	0	29	6	35	2721	0.0	0.8285714285714286	0.8285714285714286	0.8285714285714286
A8-ACTCTTAG-TGAACTGC	d10_silent_r3	32	0	0	16	16	32	3010	0.0	0.5	0.5	0.5
A8-AGATCGCA-GATTGGTT	d5_lhon_r1	23	1	14	8	0	23	3881	0.6521739130434783	0.9565217391304348	0.34782608695652173	1.0
A8-AAGTATAT-GACCATCT	d10_lhon_r2	65	0	46	19	0	65	873	0.7076923076923077	1.0	0.2923076923076923	1.0
A8-ACTATGCA-CCGCATGT	d0_silent_r3	60	0	0	56	4	60	1081	0.0	0.9333333333333333	0.9333333333333333	0.9333333333333333
A8-CAGTTAAC-TCTGCGGC	d15_silent_r2	76	0	0	59	17	76	576	0.0	0.7763157894736842	0.7763157894736842	0.7763157894736842
A8-ACCTCCAA-GCATTAAT	d0_silent_r2	44	0	0	0	44	44	1983	0.0	0.0	0.0	0.0
A8-ATAGCCAG-GCAGCACC	d15_lhon_r3	30	0	19	10	1	30	3248	0.6333333333333333	0.9666666666666667	0.3333333333333333	0.9666666666666667
A8-AGGTACGC-GCCGTGAA	d15_lhon_r2	27	0	15	12	0	27	3462	0.5555555555555556	1.0	0.4444444444444444	1.0
A8-AATGACCG-GTGTATAG	d10_lhon_r2	58	0	35	22	1	58	1165	0.603448275862069	0.9827586206896551	0.3793103448275862	0.9827586206896551
A8-CATCAAGT-GCGCCACG	d0_lhon_r2	138	2	59	71	6	138	69	0.4420289855072464	0.9420289855072463	0.5144927536231884	0.9565217391304348
A8-ACAATCAG-GTTAATGC	d10_lhon_r3	40	0	0	0	40	40	2250	0.0	0.0	0.0	0.0
A8-CCGTGAGA-TCTACAAT	d5_silent_r1	51	0	0	48	3	51	1494	0.0	0.9411764705882353	0.9411764705882353	0.9411764705882353
A8-CAGTTAAC-TACGTCAC	d15_silent_r2	46	0	0	29	17	46	1808	0.0	0.6304347826086957	0.6304347826086957	0.6304347826086957
A8-CGCATACA-GTTGCTGT	d5_silent_r2	56	0	0	51	5	56	1252	0.0	0.9107142857142857	0.9107142857142857	0.9107142857142857
A8-CAGTTAAC-TATAGACG	d15_silent_r2	93	0	0	61	32	93	314	0.0	0.6559139784946236	0.6559139784946236	0.6559139784946236
A8-AGACAGCT-TAAGGTAA	d15_lhon_r1	33	0	0	0	33	33	2891	0.0	0.0	0.0	0.0
A8-CCGAAGTA-TCTCGGAT	d5_silent_r1	40	0	0	20	20	40	2301	0.0	0.5	0.5	0.5
A8-ACCAAGCG-GTCTGCGT	d10_silent_r1	24	0	0	22	2	24	3752	0.0	0.9166666666666666	0.9166666666666666	0.9166666666666666
A8-AGACAGCT-CGTTAGAT	d15_lhon_r1	66	2	22	36	6	66	861	0.36363636363636365	0.8787878787878788	0.5454545454545454	0.9090909090909091
A8-AGGCTTAC-CGGACGGC	d15_lhon_r2	44	0	0	0	44	44	1948	0.0	0.0	0.0	0.0
A8-CCTCCTGA-TACGTCAC	d5_silent_r1	47	0	0	43	4	47	1763	0.0	0.9148936170212766	0.9148936170212766	0.9148936170212766
A8-ACTATGCA-CCGTCTAT	d0_silent_r3	36	0	0	28	8	36	2633	0.0	0.7777777777777778	0.7777777777777778	0.7777777777777778
A8-ATAGCCAG-CTAACGAG	d15_lhon_r3	39	0	0	0	39	39	2382	0.0	0.0	0.0	0.0
A8-ATCATGGC-TATAGACG	d15_lhon_r3	37	0	16	21	0	37	2519	0.43243243243243246	1.0	0.5675675675675675	1.0
A8-CTGGCATA-CTTCGCAG	d5_silent_r3	45	0	0	29	16	45	1890	0.0	0.6444444444444445	0.6444444444444445	0.6444444444444445
A8-ACTCCGTA-TATAGACG	d10_silent_r3	46	0	0	46	0	46	1815	0.0	1.0	1.0	1.0
A8-ACACAGAA-TCCTCGGA	d0_silent_r2	32	0	0	27	5	32	3011	0.0	0.84375	0.84375	0.84375
A8-CGAACTTA-GAGTCGAT	d5_silent_r1	32	0	0	30	2	32	3012	0.0	0.9375	0.9375	0.9375
A8-ACTATGCA-CTAATCGT	d0_silent_r3	49	0	0	36	13	49	1647	0.0	0.7346938775510204	0.7346938775510204	0.7346938775510204
A8-AGACAGCT-CTAATCGT	d15_lhon_r1	42	0	18	22	2	42	2119	0.42857142857142855	0.9523809523809523	0.5238095238095238	0.9523809523809523
A8-CATAGTGT-TCTGCGGC	d15_silent_r2	54	0	0	34	20	54	1357	0.0	0.6296296296296297	0.6296296296296297	0.6296296296296297
A8-ACGTTACG-GTGGTCCG	d10_silent_r3	34	0	0	28	6	34	2818	0.0	0.8235294117647058	0.8235294117647058	0.8235294117647058
A8-AACCGAGA-GTTATGGT	d0_silent_r1	36	0	0	29	7	36	2661	0.0	0.8055555555555556	0.8055555555555556	0.8055555555555556
A8-AGACAGCT-TGTCTCAT	d15_lhon_r1	78	0	46	32	0	78	547	0.5897435897435898	1.0	0.41025641025641024	1.0
A8-ACAAGCTA-TGCCGAAT	d0_lhon_r3	56	0	55	1	0	56	1222	0.9821428571428571	1.0	0.017857142857142856	1.0
A8-CATCAAGT-CGTTAGAT	d0_lhon_r2	40	0	31	9	0	40	2265	0.775	1.0	0.225	1.0
A8-AAGCCGCC-TACCGTCA	d10_lhon_r1	64	1	6	46	11	64	939	0.109375	0.8125	0.71875	0.828125
A8-ATAGCCAG-TGTATACC	d15_lhon_r3	23	0	0	0	23	23	3988	0.0	0.0	0.0	0.0
A8-CCGAAGTA-GTTATGGT	d5_silent_r1	35	0	0	25	10	35	2705	0.0	0.7142857142857143	0.7142857142857143	0.7142857142857143
A8-ACAGTATG-TGGACCTC	d10_silent_r1	32	0	0	27	5	32	2937	0.0	0.84375	0.84375	0.84375
A8-ATAGCCAG-GTTATGGT	d15_lhon_r3	29	0	21	8	0	29	3306	0.7241379310344828	1.0	0.27586206896551724	1.0
A8-CATAGTGT-GCCACCTA	d15_silent_r2	39	0	0	29	10	39	2350	0.0	0.7435897435897436	0.7435897435897436	0.7435897435897436
A8-AACCGAGA-TACCTTGC	d0_silent_r1	46	0	0	33	13	46	1814	0.0	0.717391304347826	0.717391304347826	0.717391304347826
A8-ACTGTAGT-TAAGCGTA	d15_lhon_r1	26	0	17	9	0	26	3547	0.6538461538461539	1.0	0.34615384615384615	1.0
A8-AACTCACC-TCGTAGAT	d5_silent_r3	46	0	0	40	6	46	1799	0.0	0.8695652173913043	0.8695652173913043	0.8695652173913043
A8-AGGTGGCG-CCGTCTAT	d15_lhon_r2	37	0	0	0	37	37	2561	0.0	0.0	0.0	0.0
A8-CGCATACA-CGTCAGTG	d5_silent_r2	44	0	1	39	4	44	1977	0.022727272727272728	0.9090909090909091	0.8863636363636364	0.9090909090909091
A8-AGACAGCT-CCTTCGTC	d15_lhon_r1	46	0	0	0	46	46	1838	0.0	0.0	0.0	0.0
A8-ACAAGCTA-TCTGCGGC	d0_lhon_r3	25	0	22	3	0	25	3731	0.88	1.0	0.12	1.0
A8-GAGCTGAA-TAATCGGC	d5_silent_r3	42	0	0	38	4	42	2129	0.0	0.9047619047619048	0.9047619047619048	0.9047619047619048
A8-CAGTTAAC-TCGTAGAT	d15_silent_r2	36	0	0	0	36	36	2591	0.0	0.0	0.0	0.0
A8-CACATTAG-GTCATCCA	d15_silent_r2	48	0	0	24	24	48	1670	0.0	0.5	0.5	0.5
A8-ACTGATGC-CGGTACTT	d10_silent_r3	40	0	0	36	4	40	2304	0.0	0.9	0.9	0.9
A8-CATACTCG-TCCTCGGA	d15_silent_r2	57	0	0	49	8	57	1204	0.0	0.8596491228070176	0.8596491228070176	0.8596491228070176
A8-ACAAGCTA-CCTGCCAC	d0_lhon_r3	34	0	28	6	0	34	2834	0.8235294117647058	1.0	0.17647058823529413	1.0
A8-ATAGCCAG-CTACCAGT	d15_lhon_r3	39	0	6	33	0	39	2331	0.15384615384615385	1.0	0.8461538461538461	1.0
A8-CAATATTC-GCATTCTA	d15_silent_r1	51	0	0	46	5	51	1541	0.0	0.9019607843137255	0.9019607843137255	0.9019607843137255
A8-AGGCTTAC-GCTCGCTA	d15_lhon_r2	46	0	11	33	2	46	1835	0.2391304347826087	0.9565217391304348	0.717391304347826	0.9565217391304348
A8-ATCATGGC-GAGTCGAT	d15_lhon_r3	69	0	42	27	0	69	746	0.6086956521739131	1.0	0.391304347826087	1.0
A8-ATCGATCG-CGGTGAAT	d15_silent_r1	23	0	0	13	10	23	3869	0.0	0.5652173913043478	0.5652173913043478	0.5652173913043478
A8-CAATTCAG-GAGTCGAT	d15_silent_r1	28	0	0	9	19	28	3373	0.0	0.32142857142857145	0.32142857142857145	0.32142857142857145
A8-ACCAACTC-CTAATCGT	d10_silent_r1	26	0	0	18	8	26	3557	0.0	0.6923076923076923	0.6923076923076923	0.6923076923076923
A8-AGTACAAG-TATTCATA	d0_lhon_r3	44	0	31	13	0	44	1986	0.7045454545454546	1.0	0.29545454545454547	1.0
A8-ACTGATGC-GTGTATAG	d10_silent_r3	30	0	0	26	4	30	3234	0.0	0.8666666666666667	0.8666666666666667	0.8666666666666667
A8-CAGTTAAC-CCAGGCTT	d15_silent_r2	29	0	0	11	18	29	3307	0.0	0.3793103448275862	0.3793103448275862	0.3793103448275862
A8-ACGCTCGA-CTAACGAG	d0_silent_r3	41	0	0	0	41	41	2212	0.0	0.0	0.0	0.0
A8-CGCATACA-CTAATTCG	d5_silent_r2	23	0	0	15	8	23	3944	0.0	0.6521739130434783	0.6521739130434783	0.6521739130434783
A8-AAGATTCG-GTGTATAG	d10_lhon_r1	50	0	33	17	0	50	1569	0.66	1.0	0.34	1.0
A8-CTGAGCCA-TGCGGCGC	d5_silent_r2	25	0	0	0	25	25	3730	0.0	0.0	0.0	0.0
A8-CCGTGAGA-CTAATCGT	d5_silent_r1	40	0	0	32	8	40	2305	0.0	0.8	0.8	0.8
A8-ACCAAGCG-GCGGATAA	d10_silent_r1	39	0	0	25	14	39	2352	0.0	0.6410256410256411	0.6410256410256411	0.6410256410256411
A8-ATAGCCAG-TGACTGAC	d15_lhon_r3	23	0	0	0	23	23	3879	0.0	0.0	0.0	0.0
A8-ATCCGGCT-TAACGCGT	d15_lhon_r3	32	0	12	18	2	32	3037	0.375	0.9375	0.5625	0.9375
A8-AGGTGGCG-CTAGAATG	d15_lhon_r2	42	0	0	0	42	42	2096	0.0	0.0	0.0	0.0
A8-ACTCCGTA-CGGTACTT	d10_silent_r3	25	0	0	22	3	25	3673	0.0	0.88	0.88	0.88
A8-AGTAGTTC-GCCACCTA	d15_lhon_r2	36	0	0	0	36	36	2660	0.0	0.0	0.0	0.0
A8-ACACTGTT-CGTCAGTG	d10_lhon_r3	23	0	0	0	23	23	3931	0.0	0.0	0.0	0.0
A8-ATGCGAGC-GTTATGGT	d15_silent_r1	28	0	0	19	9	28	3414	0.0	0.6785714285714286	0.6785714285714286	0.6785714285714286
A8-ATAGCCAG-GTGGTCCG	d15_lhon_r3	27	0	5	19	3	27	3517	0.18518518518518517	0.8888888888888888	0.7037037037037037	0.8888888888888888
A8-CATACTCG-TACGTCAC	d15_silent_r2	25	0	0	13	12	25	3729	0.0	0.52	0.52	0.52
A8-ACCTCCAA-TCTCGGAT	d0_silent_r2	25	0	0	21	4	25	3728	0.0	0.84	0.84	0.84
A8-CAGTTAAC-GCATAGCT	d15_silent_r2	25	0	0	23	2	25	3672	0.0	0.92	0.92	0.92
A8-ATCCGGCT-GCATTCTA	d15_lhon_r3	32	0	29	3	0	32	2964	0.90625	1.0	0.09375	1.0
A8-CAAGACTA-GAGTCGAT	d5_silent_r3	27	0	0	25	2	27	3525	0.0	0.9259259259259259	0.9259259259259259	0.9259259259259259
A8-AGTAGTTC-GATACGCA	d15_lhon_r2	23	0	14	7	2	23	3875	0.6086956521739131	0.9130434782608695	0.30434782608695654	0.9130434782608695
A8-CAATGGAA-CTTCACTT	d5_lhon_r2	34	0	23	10	1	34	2817	0.6764705882352942	0.9705882352941176	0.29411764705882354	0.9705882352941176
A9-CGCATACA-CCTGCCAC	d5_silent_r2	51	0	0	44	7	51	1509	0.0	0.8627450980392157	0.8627450980392157	0.8627450980392157
A9-CTCAATGA-CTTCGCAG	d5_silent_r2	24	0	1	19	4	24	3788	0.041666666666666664	0.8333333333333334	0.7916666666666666	0.8333333333333334
A9-CATGTACC-GCAGCACC	d15_silent_r3	37	0	0	33	4	37	2531	0.0	0.8918918918918919	0.8918918918918919	0.8918918918918919
A9-AATCGACT-GCAGCACC	d10_lhon_r2	69	0	45	24	0	69	742	0.6521739130434783	1.0	0.34782608695652173	1.0
A9-CACATTAG-GTACTACG	d15_silent_r2	98	0	0	65	33	98	267	0.0	0.6632653061224489	0.6632653061224489	0.6632653061224489
A9-CTGAGCCA-GACGATAC	d5_silent_r2	39	0	0	28	11	39	2342	0.0	0.717948717948718	0.717948717948718	0.717948717948718
A9-AAGGTACA-TGCGGCGC	d0_silent_r2	71	0	0	56	15	71	700	0.0	0.7887323943661971	0.7887323943661971	0.7887323943661971
A9-ACCAGTTG-CTAACGAG	d10_silent_r2	49	0	0	35	14	49	1634	0.0	0.7142857142857143	0.7142857142857143	0.7142857142857143
A9-CCGAAGTA-GCGCCACG	d5_silent_r1	48	0	0	41	7	48	1666	0.0	0.8541666666666666	0.8541666666666666	0.8541666666666666
A9-ACATTGGC-TCTGCGGC	d0_lhon_r2	43	0	29	14	0	43	2077	0.6744186046511628	1.0	0.32558139534883723	1.0
A9-AGTAGTTC-CTACCAGT	d15_lhon_r2	130	1	59	70	0	130	91	0.46153846153846156	0.9923076923076923	0.5384615384615384	1.0
A9-ACCAACTC-TCCTCGGA	d10_silent_r1	23	0	0	21	2	23	3965	0.0	0.9130434782608695	0.9130434782608695	0.9130434782608695
A9-ACTATGCA-GTTATGGT	d0_silent_r3	55	0	0	42	13	55	1297	0.0	0.7636363636363637	0.7636363636363637	0.7636363636363637
A9-AGTAGTTC-TCACGGTA	d15_lhon_r2	79	1	42	36	0	79	528	0.5443037974683544	0.9873417721518988	0.45569620253164556	1.0
A9-CATACTCG-TAAGGTAA	d15_silent_r2	72	0	1	59	12	72	666	0.013888888888888888	0.8333333333333334	0.8194444444444444	0.8333333333333334
A9-ATAGGTAT-TATTCATA	d15_lhon_r3	101	2	50	48	1	101	246	0.5148514851485149	0.9702970297029703	0.4752475247524752	0.9900990099009901
A9-AAGTATAT-CTAATTCG	d10_lhon_r2	145	3	78	64	0	145	56	0.5586206896551724	0.9793103448275862	0.4413793103448276	1.0
A9-CACATTAG-TCATGTGT	d15_silent_r2	95	0	0	68	27	95	291	0.0	0.7157894736842105	0.7157894736842105	0.7157894736842105
A9-CCACTGCC-TGCCGAAT	d15_silent_r3	67	0	0	53	14	67	818	0.0	0.7910447761194029	0.7910447761194029	0.7910447761194029
A9-ACCGTCCA-GCAACAGT	d10_silent_r2	85	0	0	52	33	85	424	0.0	0.611764705882353	0.611764705882353	0.611764705882353
A9-CCGAAGTA-GTCATCCA	d5_silent_r1	64	0	0	45	19	64	944	0.0	0.703125	0.703125	0.703125
A9-AGGCTTAC-GTTCTAAC	d15_lhon_r2	27	0	10	16	1	27	3446	0.37037037037037035	0.9629629629629629	0.5925925925925926	0.9629629629629629
A9-ACGTTACG-CCTTCGTC	d10_silent_r3	38	0	0	29	9	38	2478	0.0	0.7631578947368421	0.7631578947368421	0.7631578947368421
A9-AGCAGCCT-GTCTCTAT	d15_lhon_r1	33	0	17	15	1	33	2874	0.5151515151515151	0.9696969696969697	0.45454545454545453	0.9696969696969697
A9-AGCAGCCT-TGCGGCGC	d15_lhon_r1	102	3	58	41	0	102	237	0.5980392156862745	0.9705882352941176	0.4019607843137255	1.0
A9-AATGAATC-TCACGGTA	d10_lhon_r2	388	1	171	209	7	388	1	0.44329896907216493	0.979381443298969	0.538659793814433	0.9819587628865979
A9-CACATTAG-CGGTACTT	d15_silent_r2	29	0	0	29	0	29	3332	0.0	1.0	1.0	1.0
A9-ATAGGTAT-CCTTGACG	d15_lhon_r3	48	0	0	0	48	48	1673	0.0	0.0	0.0	0.0
A9-ATCGATCG-TAATCGGC	d15_silent_r1	26	0	0	22	4	26	3633	0.0	0.8461538461538461	0.8461538461538461	0.8461538461538461
A9-ACGTATCA-CTAATCGT	d0_silent_r3	34	0	0	25	9	34	2787	0.0	0.7352941176470589	0.7352941176470589	0.7352941176470589
A9-AGGTGGCG-GCCGTGAA	d15_lhon_r2	63	0	0	0	63	63	973	0.0	0.0	0.0	0.0
A9-AGACAGCT-GTTGCTGT	d15_lhon_r1	25	0	10	15	0	25	3687	0.4	1.0	0.6	1.0
A9-AACCGAGA-CGCCATTA	d0_silent_r1	31	0	0	18	13	31	3046	0.0	0.5806451612903226	0.5806451612903226	0.5806451612903226
A9-AGGTGGCG-CGTCAGTG	d15_lhon_r2	64	0	41	23	0	64	934	0.640625	1.0	0.359375	1.0
A9-CATAGTGT-GTGTATAG	d15_silent_r2	50	0	0	30	20	50	1575	0.0	0.6	0.6	0.6
A9-ACCAACTC-TACCGTCA	d10_silent_r1	69	0	0	52	17	69	758	0.0	0.7536231884057971	0.7536231884057971	0.7536231884057971
A9-AGCCAAGC-TCTGCGGC	d15_lhon_r1	135	0	15	86	34	135	77	0.1111111111111111	0.7481481481481481	0.6370370370370371	0.7481481481481481
A9-CATCAAGT-GATACGCA	d0_lhon_r2	48	0	30	18	0	48	1701	0.625	1.0	0.375	1.0
A9-ACCTCCAA-CCTGCCAC	d0_silent_r2	47	0	0	46	1	47	1775	0.0	0.9787234042553191	0.9787234042553191	0.9787234042553191
A9-GAGCTGAA-TGCCGAAT	d5_silent_r3	42	0	0	0	42	42	2142	0.0	0.0	0.0	0.0
A9-ATGCGAGC-GACGATAC	d15_silent_r1	25	0	1	13	11	25	3686	0.04	0.56	0.52	0.56
A9-ACATTGGC-CGGTGAAT	d0_lhon_r2	48	0	34	14	0	48	1702	0.7083333333333334	1.0	0.2916666666666667	1.0
A9-ACAAGCTA-TAACGCGT	d0_lhon_r3	39	0	28	11	0	39	2335	0.717948717948718	1.0	0.28205128205128205	1.0
A9-ACAATTCC-GTTGCTGT	d10_lhon_r3	114	0	46	52	16	114	155	0.40350877192982454	0.8596491228070176	0.45614035087719296	0.8596491228070176
A9-CAATTCAG-CCTTCGTC	d15_silent_r1	86	0	0	58	28	86	403	0.0	0.6744186046511628	0.6744186046511628	0.6744186046511628
A9-ACTCTTAG-GATACGCA	d10_silent_r3	39	0	0	34	5	39	2334	0.0	0.8717948717948718	0.8717948717948718	0.8717948717948718
A9-AAGCCGCC-GTTAATGC	d10_lhon_r1	32	0	1	1	30	32	2992	0.03125	0.0625	0.03125	0.0625
A9-AGGTACGC-GCATTAAT	d15_lhon_r2	79	0	22	52	5	79	532	0.27848101265822783	0.9367088607594937	0.6582278481012658	0.9367088607594937
A9-AAGTATAT-GTCTCTAT	d10_lhon_r2	119	0	0	0	119	119	130	0.0	0.0	0.0	0.0
A9-AGACAGCT-TCCTCGGA	d15_lhon_r1	64	0	1	1	62	64	919	0.015625	0.03125	0.015625	0.03125
A9-ACAAGCTA-GATACGCA	d0_lhon_r3	42	0	38	4	0	42	2107	0.9047619047619048	1.0	0.09523809523809523	1.0
A9-CGACTGGA-TGCACTAT	d5_silent_r2	43	0	0	36	7	43	2067	0.0	0.8372093023255814	0.8372093023255814	0.8372093023255814
A9-AAGACGGA-GCCACCTA	d0_silent_r1	114	0	0	99	15	114	151	0.0	0.868421052631579	0.868421052631579	0.868421052631579
A9-AGGTGGCG-CCAGGCTT	d15_lhon_r2	24	0	15	9	0	24	3799	0.625	1.0	0.375	1.0
A9-CATACTCG-GCATTAAT	d15_silent_r2	45	0	0	39	6	45	1888	0.0	0.8666666666666667	0.8666666666666667	0.8666666666666667
A9-ACCAACTC-GCGCCACG	d10_silent_r1	50	0	0	50	0	50	1574	0.0	1.0	1.0	1.0
A9-ACTCCGTA-TGTATACC	d10_silent_r3	26	0	0	26	0	26	3560	0.0	1.0	1.0	1.0
A9-ATCATGGC-GTTAATGC	d15_lhon_r3	33	0	0	0	33	33	2909	0.0	0.0	0.0	0.0
A9-CAATATTC-GTGGTCCG	d15_silent_r1	30	0	0	22	8	30	3246	0.0	0.7333333333333333	0.7333333333333333	0.7333333333333333
A9-AGTAGTTC-CTAATCGT	d15_lhon_r2	100	0	54	46	0	100	252	0.54	1.0	0.46	1.0
A9-ATTGAGGA-CGGACGGC	d5_lhon_r2	42	0	29	13	0	42	2144	0.6904761904761905	1.0	0.30952380952380953	1.0
A9-ATAGGTAT-TATAGACG	d15_lhon_r3	68	1	35	31	1	68	781	0.5294117647058824	0.9705882352941176	0.45588235294117646	0.9852941176470589
A9-AATGAATC-GTTCTAAC	d10_lhon_r2	47	0	12	35	0	47	1743	0.2553191489361702	1.0	0.7446808510638298	1.0
A9-ACAATTCC-GTCTGCGT	d10_lhon_r3	51	0	0	0	51	51	1512	0.0	0.0	0.0	0.0
A9-ACTGTAGT-CTAGAATG	d15_lhon_r1	164	1	96	67	0	164	33	0.5914634146341463	0.9939024390243902	0.40853658536585363	1.0
A9-ATAGGTAT-TAAGGTAA	d15_lhon_r3	44	0	20	24	0	44	1931	0.45454545454545453	1.0	0.5454545454545454	1.0
A9-AGTAGTTC-CCGTCTAT	d15_lhon_r2	34	0	18	16	0	34	2783	0.5294117647058824	1.0	0.47058823529411764	1.0
A9-CACATTAG-CCGTAATC	d15_silent_r2	48	0	0	42	6	48	1718	0.0	0.875	0.875	0.875
A9-CCAACCAT-TCACGGTA	d15_silent_r3	63	0	0	44	19	63	974	0.0	0.6984126984126984	0.6984126984126984	0.6984126984126984
A9-CTGAGCCA-TAAGCGTA	d5_silent_r2	84	0	0	61	23	84	444	0.0	0.7261904761904762	0.7261904761904762	0.7261904761904762
A9-ATCATGGC-GTACTACG	d15_lhon_r3	28	0	0	0	28	28	3364	0.0	0.0	0.0	0.0
A9-CGAACTTA-CCGCATGT	d5_silent_r1	77	0	0	66	11	77	554	0.0	0.8571428571428571	0.8571428571428571	0.8571428571428571
A9-ATCATGGC-TACGTCAC	d15_lhon_r3	75	1	30	29	15	75	606	0.41333333333333333	0.7866666666666666	0.38666666666666666	0.8
A9-AATCGACT-TCTACAAT	d10_lhon_r2	38	0	19	18	1	38	2439	0.5	0.9736842105263158	0.47368421052631576	0.9736842105263158
A9-ATCCTGTA-GTTCTAAC	d5_lhon_r1	45	0	32	13	0	45	1892	0.7111111111111111	1.0	0.28888888888888886	1.0
A9-AGCCAAGC-CTAGAATG	d15_lhon_r1	118	0	63	55	0	118	133	0.5338983050847458	1.0	0.4661016949152542	1.0
A9-AAGGTACA-TCTCGGAT	d0_silent_r2	50	0	0	42	8	50	1602	0.0	0.84	0.84	0.84
A9-ACACAGAA-TCTCACCG	d0_silent_r2	59	0	0	54	5	59	1136	0.0	0.9152542372881356	0.9152542372881356	0.9152542372881356
A9-AACAACCA-CGGCTTCA	d0_silent_r1	40	0	0	25	15	40	2291	0.0	0.625	0.625	0.625
A9-AGCAGCCT-GTTCTAAC	d15_lhon_r1	80	0	13	55	12	80	507	0.1625	0.85	0.6875	0.85
A9-CAAGACTA-GACCATCT	d5_silent_r3	60	0	0	39	21	60	1091	0.0	0.65	0.65	0.65
A9-AGGCTTAC-GTACTACG	d15_lhon_r2	48	0	16	31	1	48	1659	0.3333333333333333	0.9791666666666666	0.6458333333333334	0.9791666666666666
A9-CATAGTGT-TGCCGAAT	d15_silent_r2	84	0	0	48	36	84	441	0.0	0.5714285714285714	0.5714285714285714	0.5714285714285714
A9-CGCATACA-GCTCGCTA	d5_silent_r2	81	0	0	69	12	81	489	0.0	0.8518518518518519	0.8518518518518519	0.8518518518518519
A9-CAATTCAG-GCATTAAT	d15_silent_r1	79	0	0	62	17	79	524	0.0	0.7848101265822784	0.7848101265822784	0.7848101265822784
A9-AAGCTAAG-GTCATCCA	d10_lhon_r1	34	0	23	11	0	34	2771	0.6764705882352942	1.0	0.3235294117647059	1.0
A9-ACACAGAA-TCATGTGT	d0_silent_r2	32	0	0	0	32	32	2991	0.0	0.0	0.0	0.0
A9-ACCAGTTG-TAAGGTAA	d10_silent_r2	104	0	0	94	10	104	221	0.0	0.9038461538461539	0.9038461538461539	0.9038461538461539
A9-ACGGAGCC-CGTATCGA	d10_silent_r2	29	0	0	17	12	29	3322	0.0	0.5862068965517241	0.5862068965517241	0.5862068965517241
A9-ACGTATCA-GCGCCACG	d0_silent_r3	67	0	0	58	9	67	814	0.0	0.8656716417910447	0.8656716417910447	0.8656716417910447
A9-CTGAGCCA-GCATTAAT	d5_silent_r2	40	0	0	34	6	40	2292	0.0	0.85	0.85	0.85
A9-ATCATGGC-CGTAATAC	d15_lhon_r3	45	0	20	25	0	45	1872	0.4444444444444444	1.0	0.5555555555555556	1.0
A9-ACTGATGC-CGAGCTGT	d10_silent_r3	39	0	0	34	5	39	2344	0.0	0.8717948717948718	0.8717948717948718	0.8717948717948718
A9-CTCAATGA-TGCCAGCC	d5_silent_r2	64	0	0	56	8	64	912	0.0	0.875	0.875	0.875
A9-ACTCTTAG-TGTCGGCG	d10_silent_r3	23	0	0	19	4	23	3948	0.0	0.8260869565217391	0.8260869565217391	0.8260869565217391
A9-CGACTGGA-GACCATCT	d5_silent_r2	23	0	0	20	3	23	3941	0.0	0.8695652173913043	0.8695652173913043	0.8695652173913043
A9-GAGCTGAA-GTTAATGC	d5_silent_r3	25	0	0	19	6	25	3712	0.0	0.76	0.76	0.76
A9-ACTGTAGT-TAACCTTC	d15_lhon_r1	136	1	83	52	0	136	72	0.6176470588235294	0.9926470588235294	0.38235294117647056	1.0
A9-ACGTTACG-TGCCGAAT	d10_silent_r3	67	0	0	54	13	67	813	0.0	0.8059701492537313	0.8059701492537313	0.8059701492537313
A9-AAGCCGCC-GTCTGCGT	d10_lhon_r1	50	1	26	23	0	50	1597	0.54	0.98	0.46	1.0
A9-CAGCGTTA-CGCGACAA	d5_lhon_r3	30	0	16	14	0	30	3190	0.5333333333333333	1.0	0.4666666666666667	1.0
A9-CATACTCG-TATTCATA	d15_silent_r2	86	0	0	67	19	86	404	0.0	0.7790697674418605	0.7790697674418605	0.7790697674418605
A9-CGACTGGA-GTCTGCGT	d5_silent_r2	54	0	0	49	5	54	1326	0.0	0.9074074074074074	0.9074074074074074	0.9074074074074074
A9-GACTAGTA-CTAGAATG	d5_lhon_r2	24	0	10	14	0	24	3824	0.4166666666666667	1.0	0.5833333333333334	1.0
A9-CCAGTTCA-GTTAATGC	d5_lhon_r3	32	0	22	10	0	32	3033	0.6875	1.0	0.3125	1.0
A9-ACCTCCAA-TAACGCGT	d0_silent_r2	51	0	0	39	12	51	1542	0.0	0.7647058823529411	0.7647058823529411	0.7647058823529411
A9-CCACTGCC-CTGACAAT	d15_silent_r3	72	0	0	47	25	72	679	0.0	0.6527777777777778	0.6527777777777778	0.6527777777777778
A9-GAGCTGAA-GTTCTAAC	d5_silent_r3	57	0	0	46	11	57	1214	0.0	0.8070175438596491	0.8070175438596491	0.8070175438596491
A9-ATCATGGC-CTAATCGT	d15_lhon_r3	46	0	19	26	1	46	1795	0.41304347826086957	0.9782608695652174	0.5652173913043478	0.9782608695652174
A9-CCAGTTCA-CTACCAGT	d5_lhon_r3	29	0	22	7	0	29	3341	0.7586206896551724	1.0	0.2413793103448276	1.0
A9-ACCAACTC-TCTCGGAT	d10_silent_r1	28	0	0	19	9	28	3428	0.0	0.6785714285714286	0.6785714285714286	0.6785714285714286
A9-CAGATCTG-CTAATTCG	d0_lhon_r2	41	0	25	16	0	41	2201	0.6097560975609756	1.0	0.3902439024390244	1.0
A9-ATAGCCAG-CCGTCTAT	d15_lhon_r3	46	0	24	22	0	46	1834	0.5217391304347826	1.0	0.4782608695652174	1.0
A9-CAGCGTTA-GTCCGACC	d5_lhon_r3	25	0	19	6	0	25	3706	0.76	1.0	0.24	1.0
A9-AGGCTTAC-CGGTTATA	d15_lhon_r2	23	0	12	11	0	23	3925	0.5217391304347826	1.0	0.4782608695652174	1.0
A9-AACTCACC-GCATTAAT	d5_silent_r3	41	0	0	31	10	41	2228	0.0	0.7560975609756098	0.7560975609756098	0.7560975609756098
A9-ATCCGGCT-GACGATAC	d15_lhon_r3	39	0	22	17	0	39	2343	0.5641025641025641	1.0	0.4358974358974359	1.0
A9-ACACTGTT-GACGGTCG	d10_lhon_r3	107	1	75	31	0	107	197	0.7102803738317757	0.9906542056074766	0.2897196261682243	1.0
A9-CATACTCG-GACGGTCG	d15_silent_r2	34	0	0	25	9	34	2793	0.0	0.7352941176470589	0.7352941176470589	0.7352941176470589
A9-CTGAGCCA-CTACCAGT	d5_silent_r2	31	0	0	21	10	31	3112	0.0	0.6774193548387096	0.6774193548387096	0.6774193548387096
A9-CAGATCTG-GTGGTCCG	d0_lhon_r2	73	0	60	13	0	73	639	0.821917808219178	1.0	0.1780821917808219	1.0
A9-CGCTGATC-CCGCATGT	d0_lhon_r3	75	0	45	29	1	75	607	0.6	0.9866666666666667	0.38666666666666666	0.9866666666666667
A9-CCTCCTGA-TAACGCGT	d5_silent_r1	28	0	0	21	7	28	3438	0.0	0.75	0.75	0.75
A9-AGTAGTTC-TGCGGCGC	d15_lhon_r2	33	0	23	9	1	33	2846	0.696969696969697	0.9696969696969697	0.2727272727272727	0.9696969696969697
A9-CATGTACC-CTTCGCAG	d15_silent_r3	70	0	0	57	13	70	716	0.0	0.8142857142857143	0.8142857142857143	0.8142857142857143
A9-CTGTAGCC-TCTGCGGC	d0_lhon_r3	47	0	42	5	0	47	1727	0.8936170212765957	1.0	0.10638297872340426	1.0
A9-CAAGACTA-GTACGCGC	d5_silent_r3	45	0	0	32	13	45	1893	0.0	0.7111111111111111	0.7111111111111111	0.7111111111111111
A9-AATGACCG-GATACGCA	d10_lhon_r2	39	0	26	13	0	39	2365	0.6666666666666666	1.0	0.3333333333333333	1.0
A9-AACTCACC-CGATTGTG	d5_silent_r3	23	0	0	22	1	23	3951	0.0	0.9565217391304348	0.9565217391304348	0.9565217391304348
A9-AAGGTACA-CCGCATGT	d0_silent_r2	63	0	0	0	63	63	951	0.0	0.0	0.0	0.0
A9-CTGTAGCC-CTAATCGT	d0_lhon_r3	79	4	38	30	7	79	522	0.5316455696202531	0.8607594936708861	0.379746835443038	0.9113924050632911
A9-AAGCTAAG-GAGTCGAT	d10_lhon_r1	37	0	19	18	0	37	2570	0.5135135135135135	1.0	0.4864864864864865	1.0
A9-AAGGTACA-TCTGCGGC	d0_silent_r2	76	0	0	60	16	76	573	0.0	0.7894736842105263	0.7894736842105263	0.7894736842105263
A9-CATCAAGT-TAATCGGC	d0_lhon_r2	84	1	41	42	0	84	440	0.5	0.9880952380952381	0.5	1.0
A9-CATACCAA-GTACTACG	d5_lhon_r3	36	0	19	15	2	36	2662	0.5277777777777778	0.9444444444444444	0.4166666666666667	0.9444444444444444
A9-ACAAGCTA-TGCGGCGC	d0_lhon_r3	43	1	26	16	0	43	2080	0.627906976744186	0.9767441860465116	0.37209302325581395	1.0
A9-AACCGAGA-CGGTGAAT	d0_silent_r1	23	0	0	12	11	23	3950	0.0	0.5217391304347826	0.5217391304347826	0.5217391304347826
A9-AGCCAAGC-CCGTCGCG	d15_lhon_r1	43	1	20	21	1	43	2079	0.4883720930232558	0.9534883720930233	0.4883720930232558	0.9767441860465116
A9-AGGTACGC-TACGTCAC	d15_lhon_r2	63	0	33	30	0	63	952	0.5238095238095238	1.0	0.47619047619047616	1.0
A9-CATCAAGT-TCCTCGGA	d0_lhon_r2	37	1	30	6	0	37	2565	0.8378378378378378	0.972972972972973	0.16216216216216217	1.0
A9-CATAGTGT-TATAGACG	d15_silent_r2	44	0	0	32	12	44	1945	0.0	0.7272727272727273	0.7272727272727273	0.7272727272727273
A9-AACTCACC-GTGTATAG	d5_silent_r3	51	0	0	44	7	51	1490	0.0	0.8627450980392157	0.8627450980392157	0.8627450980392157
A9-CATACTCG-GTCATCCA	d15_silent_r2	38	0	0	30	8	38	2405	0.0	0.7894736842105263	0.7894736842105263	0.7894736842105263
A9-CGCATACA-GATACGCA	d5_silent_r2	49	0	0	25	24	49	1653	0.0	0.5102040816326531	0.5102040816326531	0.5102040816326531
A9-AACGCTTA-CGCCATTA	d0_silent_r1	70	0	0	46	24	70	728	0.0	0.6571428571428571	0.6571428571428571	0.6571428571428571
A9-CAGATCTG-CGCGACAA	d0_lhon_r2	54	0	43	11	0	54	1349	0.7962962962962963	1.0	0.2037037037037037	1.0
A9-ACTGTAGT-CCGTCGCG	d15_lhon_r1	27	0	14	13	0	27	3516	0.5185185185185185	1.0	0.48148148148148145	1.0
A9-CCACTGCC-CCTTGACG	d15_silent_r3	35	0	0	33	2	35	2711	0.0	0.9428571428571428	0.9428571428571428	0.9428571428571428
A9-ACGCTCGA-TACCTTGC	d0_silent_r3	89	0	0	76	13	89	355	0.0	0.8539325842696629	0.8539325842696629	0.8539325842696629
A9-ACAGCTCG-GTAGCTAA	d10_lhon_r3	105	1	57	47	0	105	213	0.5523809523809524	0.9904761904761905	0.44761904761904764	1.0
A9-AGGCTTAC-TCTACAAT	d15_lhon_r2	27	0	20	6	1	27	3512	0.7407407407407407	0.9629629629629629	0.2222222222222222	0.9629629629629629
A9-ATAGGTAT-CTAATTCG	d15_lhon_r3	66	0	52	14	0	66	856	0.7878787878787878	1.0	0.21212121212121213	1.0
A9-ATCGATCG-TCCTCGGA	d15_silent_r1	35	0	0	27	8	35	2686	0.0	0.7714285714285715	0.7714285714285715	0.7714285714285715
A9-CAATGGAA-TGACTGAC	d5_lhon_r2	23	2	7	14	0	23	3913	0.391304347826087	0.9130434782608695	0.6086956521739131	1.0
A9-CTCAATGA-GACGGTCG	d5_silent_r2	55	0	0	48	7	55	1274	0.0	0.8727272727272727	0.8727272727272727	0.8727272727272727
A9-AGTAGTTC-CCGTAATC	d15_lhon_r2	88	0	48	40	0	88	374	0.5454545454545454	1.0	0.45454545454545453	1.0
A9-ACATTGGC-GCAGCACC	d0_lhon_r2	32	0	16	15	1	32	3032	0.5	0.96875	0.46875	0.96875
A9-CAAGACTA-GACGATAC	d5_silent_r3	53	0	0	46	7	53	1424	0.0	0.8679245283018868	0.8679245283018868	0.8679245283018868
A9-CCACTGCC-TGCACTAT	d15_silent_r3	24	0	0	21	3	24	3851	0.0	0.875	0.875	0.875
A9-AGCCAAGC-TAATCGGC	d15_lhon_r1	56	0	29	27	0	56	1267	0.5178571428571429	1.0	0.48214285714285715	1.0
A9-ACGCTCGA-TGCGGCGC	d0_silent_r3	90	0	0	64	26	90	348	0.0	0.7111111111111111	0.7111111111111111	0.7111111111111111
A9-ACATTGGC-GTTCTAAC	d0_lhon_r2	40	1	27	11	1	40	2264	0.7	0.95	0.275	0.975
A9-CAGATCTG-TATAGACG	d0_lhon_r2	38	0	33	5	0	38	2407	0.868421052631579	1.0	0.13157894736842105	1.0
A9-CCTCCTGA-CGTAATAC	d5_silent_r1	26	0	0	12	14	26	3599	0.0	0.46153846153846156	0.46153846153846156	0.46153846153846156
A9-ACAATTCC-TCTACAAT	d10_lhon_r3	35	2	17	16	0	35	2689	0.5428571428571428	0.9428571428571428	0.45714285714285713	1.0
A9-ACCAGTTG-GTCTCTAT	d10_silent_r2	39	0	0	30	9	39	2381	0.0	0.7692307692307693	0.7692307692307693	0.7692307692307693
A9-AAGCTAAG-TACCGTCA	d10_lhon_r1	25	0	12	13	0	25	3671	0.48	1.0	0.52	1.0
A9-AACAACCA-TGTCGGCG	d0_silent_r1	34	0	0	13	21	34	2828	0.0	0.38235294117647056	0.38235294117647056	0.38235294117647056
A9-CTGAGCCA-TAACCTTC	d5_silent_r2	43	0	0	41	2	43	2078	0.0	0.9534883720930233	0.9534883720930233	0.9534883720930233
A9-CATAGTGT-GTTAATGC	d15_silent_r2	28	0	0	22	6	28	3360	0.0	0.7857142857142857	0.7857142857142857	0.7857142857142857
A9-AACGTGAT-TGCCGAAT	d0_lhon_r1	40	0	34	5	1	40	2288	0.85	0.975	0.125	0.975
A9-ACAATTCC-TGCCGAAT	d10_lhon_r3	23	0	22	1	0	23	3912	0.9565217391304348	1.0	0.043478260869565216	1.0
A9-CGAACTTA-CTTCGCAG	d5_silent_r1	39	0	0	24	15	39	2340	0.0	0.6153846153846154	0.6153846153846154	0.6153846153846154
A9-AGTAGTTC-CGTAATAC	d15_lhon_r2	34	0	0	0	34	34	2755	0.0	0.0	0.0	0.0
A9-AGGTGGCG-GTCTCTAT	d15_lhon_r2	23	0	0	0	23	23	3911	0.0	0.0	0.0	0.0
A9-ACCAGTTG-TCACGGTA	d10_silent_r2	26	0	0	20	6	26	3625	0.0	0.7692307692307693	0.7692307692307693	0.7692307692307693
A9-ACCAAGCG-CCTGACGT	d10_silent_r1	35	0	0	35	0	35	2713	0.0	1.0	1.0	1.0
A9-CTCAATGA-TATAGACG	d5_silent_r2	26	0	0	20	6	26	3623	0.0	0.7692307692307693	0.7692307692307693	0.7692307692307693
A9-ATAGGTAT-GTGGATCT	d15_lhon_r3	64	0	30	33	1	64	925	0.46875	0.984375	0.515625	0.984375
A9-AACAACCA-TGCCGAAT	d0_silent_r1	52	0	0	36	16	52	1475	0.0	0.6923076923076923	0.6923076923076923	0.6923076923076923
A9-ACCACTGT-CGATTGTG	d0_lhon_r2	36	0	30	6	0	36	2626	0.8333333333333334	1.0	0.16666666666666666	1.0
A9-ACATAATT-GCATTAAT	d10_silent_r1	31	0	0	26	5	31	3153	0.0	0.8387096774193549	0.8387096774193549	0.8387096774193549
A9-ACGTATCA-TCTACAAT	d0_silent_r3	30	0	0	16	14	30	3228	0.0	0.5333333333333333	0.5333333333333333	0.5333333333333333
A9-ACAGCTCG-TAATCGGC	d10_lhon_r3	35	0	21	13	1	35	2706	0.6	0.9714285714285714	0.37142857142857144	0.9714285714285714
A9-ATTGAGGA-TAAGGTAA	d5_lhon_r2	28	0	26	2	0	28	3359	0.9285714285714286	1.0	0.07142857142857142	1.0
A9-CGAACTTA-CGGTGAAT	d5_silent_r1	37	0	0	29	8	37	2508	0.0	0.7837837837837838	0.7837837837837838	0.7837837837837838
A9-AAGCTAAG-CCGTAATC	d10_lhon_r1	23	0	9	14	0	23	3982	0.391304347826087	1.0	0.6086956521739131	1.0
A9-AGGTACGC-TAACCTTC	d15_lhon_r2	30	0	19	10	1	30	3227	0.6333333333333333	0.9666666666666667	0.3333333333333333	0.9666666666666667
A10-CAAGACTA-CCGTCTAT	d5_silent_r3	76	0	0	58	18	76	587	0.0	0.7631578947368421	0.7631578947368421	0.7631578947368421
A10-ACGCTCGA-GCCACCTA	d0_silent_r3	66	0	0	53	13	66	832	0.0	0.803030303030303	0.803030303030303	0.803030303030303
A10-CCAACCAT-GTTAATGC	d15_silent_r3	68	0	0	64	4	68	778	0.0	0.9411764705882353	0.9411764705882353	0.9411764705882353
A10-AGCCAAGC-CTAATCGT	d15_lhon_r1	74	0	50	23	1	74	624	0.6756756756756757	0.9864864864864865	0.3108108108108108	0.9864864864864865
A10-CCGAAGTA-TAAGGTAA	d5_silent_r1	41	0	0	27	14	41	2226	0.0	0.6585365853658537	0.6585365853658537	0.6585365853658537
A10-CGAACTTA-CGGTACTT	d5_silent_r1	108	0	0	69	39	108	192	0.0	0.6388888888888888	0.6388888888888888	0.6388888888888888
A10-CATACTCG-CCGTCGCG	d15_silent_r2	42	0	0	31	11	42	2092	0.0	0.7380952380952381	0.7380952380952381	0.7380952380952381
A10-AGGCTTAC-TCTACAAT	d15_lhon_r2	106	0	2	1	103	106	200	0.018867924528301886	0.02830188679245283	0.009433962264150943	0.02830188679245283
A10-AAGCCGCC-GCATTAAT	d10_lhon_r1	36	0	20	16	0	36	2643	0.5555555555555556	1.0	0.4444444444444444	1.0
A10-AACGCTTA-GATACGCA	d0_silent_r1	80	0	0	66	14	80	500	0.0	0.825	0.825	0.825
A10-ACATAATT-CTAATTCG	d10_silent_r1	62	0	0	44	18	62	984	0.0	0.7096774193548387	0.7096774193548387	0.7096774193548387
A10-AAGACGGA-CGCCATTA	d0_silent_r1	111	0	0	74	37	111	171	0.0	0.6666666666666666	0.6666666666666666	0.6666666666666666
A10-AGCAGCCT-TACCGTCA	d15_lhon_r1	54	1	28	24	1	54	1360	0.5370370370370371	0.9629629629629629	0.4444444444444444	0.9814814814814815
A10-ACCAGTTG-GCTCGCTA	d10_silent_r2	50	0	0	0	50	50	1581	0.0	0.0	0.0	0.0
A10-AAGCCGCC-GTACGCGC	d10_lhon_r1	77	0	0	0	77	77	557	0.0	0.0	0.0	0.0
A10-CATCCGAC-GTTCTAAC	d15_silent_r3	45	0	0	30	15	45	1885	0.0	0.6666666666666666	0.6666666666666666	0.6666666666666666
A10-CGCTGATC-GCATTCTA	d0_lhon_r3	32	1	12	19	0	32	2943	0.40625	0.96875	0.59375	1.0
A10-CACTTCGA-GTCTCTAT	d5_lhon_r3	30	0	29	1	0	30	3189	0.9666666666666667	1.0	0.03333333333333333	1.0
A10-CAATATTC-TCCTCGGA	d15_silent_r1	116	0	0	88	28	116	142	0.0	0.7586206896551724	0.7586206896551724	0.7586206896551724
A10-ATCCTGTA-TCGTAGAT	d5_lhon_r1	32	0	16	16	0	32	2934	0.5	1.0	0.5	1.0
A10-AGCAGCCT-TCTCACCG	d15_lhon_r1	82	0	0	0	82	82	469	0.0	0.0	0.0	0.0
A10-CCGAAGTA-TGTCTCAT	d5_silent_r1	28	0	0	20	8	28	3372	0.0	0.7142857142857143	0.7142857142857143	0.7142857142857143
A10-CATCAAGT-CTGACAAT	d0_lhon_r2	47	0	38	9	0	47	1759	0.8085106382978723	1.0	0.19148936170212766	1.0
A10-AAGTATAT-TCTGCGGC	d10_lhon_r2	147	0	99	36	12	147	52	0.673469387755102	0.9183673469387755	0.24489795918367346	0.9183673469387755
A10-ACAGCAGA-GACGGTCG	d0_silent_r2	56	0	0	0	56	56	1221	0.0	0.0	0.0	0.0
A10-ACAGTATG-TCTCACCG	d10_silent_r1	49	0	0	27	22	49	1636	0.0	0.5510204081632653	0.5510204081632653	0.5510204081632653
A10-AGGCTTAC-GCGGATAA	d15_lhon_r2	31	0	8	18	5	31	3080	0.25806451612903225	0.8387096774193549	0.5806451612903226	0.8387096774193549
A10-ACGGAGCC-CTACCAGT	d10_silent_r2	31	0	0	23	8	31	3079	0.0	0.7419354838709677	0.7419354838709677	0.7419354838709677
A10-GAGCTGAA-CTAATTCG	d5_silent_r3	54	0	0	37	17	54	1331	0.0	0.6851851851851852	0.6851851851851852	0.6851851851851852
A10-CATCAAGT-CGGACGGC	d0_lhon_r2	46	0	30	16	0	46	1798	0.6521739130434783	1.0	0.34782608695652173	1.0
A10-ACCAACTC-CGTCAGTG	d10_silent_r1	26	0	0	23	3	26	3563	0.0	0.8846153846153846	0.8846153846153846	0.8846153846153846
A10-CATAGTGT-GTTAATGC	d15_silent_r2	36	0	0	21	15	36	2582	0.0	0.5833333333333334	0.5833333333333334	0.5833333333333334
A10-ACCAAGCG-GATTGGTT	d10_silent_r1	79	0	0	16	63	79	529	0.0	0.20253164556962025	0.20253164556962025	0.20253164556962025
A10-AACTATTG-CTAATCGT	d10_lhon_r1	75	0	51	24	0	75	593	0.68	1.0	0.32	1.0
A10-AACTCACC-GTCATCCA	d5_silent_r3	61	0	0	47	14	61	1057	0.0	0.7704918032786885	0.7704918032786885	0.7704918032786885
A10-ACGTATCA-TATAGACG	d0_silent_r3	39	0	0	34	5	39	2354	0.0	0.8717948717948718	0.8717948717948718	0.8717948717948718
A10-ACGGAGCC-CCGTCGCG	d10_silent_r2	52	0	0	34	18	52	1449	0.0	0.6538461538461539	0.6538461538461539	0.6538461538461539
A10-CCTCCTGA-CTAACGAG	d5_silent_r1	65	0	0	42	23	65	867	0.0	0.6461538461538462	0.6461538461538462	0.6461538461538462
A10-ACAAGCTA-TCATGTGT	d0_lhon_r3	59	0	49	10	0	59	1113	0.8305084745762712	1.0	0.1694915254237288	1.0
A10-AATCGACT-CCTTGACG	d10_lhon_r2	32	0	0	0	32	32	2947	0.0	0.0	0.0	0.0
A10-AAGGTACA-GTGGATCT	d0_silent_r2	104	0	0	91	13	104	220	0.0	0.875	0.875	0.875
A10-ACCTCCAA-CCTTCGTC	d0_silent_r2	55	0	0	46	9	55	1284	0.0	0.8363636363636363	0.8363636363636363	0.8363636363636363
A10-ATGCCTAA-GATTGGTT	d0_lhon_r1	48	1	34	13	0	48	1675	0.7291666666666666	0.9791666666666666	0.2708333333333333	1.0
A10-AGTCACTA-TGCGGCGC	d5_lhon_r1	33	2	21	10	0	33	2887	0.696969696969697	0.9393939393939394	0.30303030303030304	1.0
A10-ACATTGGC-CCTTGACG	d0_lhon_r2	119	0	88	31	0	119	128	0.7394957983193278	1.0	0.2605042016806723	1.0
A10-AGGTGGCG-CTAACGAG	d15_lhon_r2	77	0	43	31	3	77	569	0.5584415584415584	0.961038961038961	0.4025974025974026	0.961038961038961
A10-CAGATCTG-GTTATGGT	d0_lhon_r2	62	0	43	19	0	62	1017	0.6935483870967742	1.0	0.3064516129032258	1.0
A10-CTCAATGA-CTTCGCAG	d5_silent_r2	68	0	0	25	43	68	759	0.0	0.36764705882352944	0.36764705882352944	0.36764705882352944
A10-CAGTTAAC-TCTGCGGC	d15_silent_r2	85	0	0	84	1	85	422	0.0	0.9882352941176471	0.9882352941176471	0.9882352941176471
A10-AAGACGGA-GTTCTAAC	d0_silent_r1	40	0	0	20	20	40	2279	0.0	0.5	0.5	0.5
A10-ACAAGCTA-CGTAATAC	d0_lhon_r3	45	0	31	14	0	45	1891	0.6888888888888889	1.0	0.3111111111111111	1.0
A10-CATAGTGT-TATTCATA	d15_silent_r2	33	0	0	31	2	33	2842	0.0	0.9393939393939394	0.9393939393939394	0.9393939393939394
A10-ACGTTACG-GTCATCCA	d10_silent_r3	39	0	0	30	9	39	2378	0.0	0.7692307692307693	0.7692307692307693	0.7692307692307693
A10-CATAGTGT-GTTATGGT	d15_silent_r2	83	0	0	45	38	83	454	0.0	0.5421686746987951	0.5421686746987951	0.5421686746987951
A10-ACTGATGC-GCTCGCTA	d10_silent_r3	52	0	0	49	3	52	1463	0.0	0.9423076923076923	0.9423076923076923	0.9423076923076923
A10-AATGACCG-CTAACGAG	d10_lhon_r2	62	1	39	21	1	62	1016	0.6451612903225806	0.967741935483871	0.3387096774193548	0.9838709677419355
A10-ATAGCCAG-GAGACAGC	d15_lhon_r3	100	0	71	29	0	100	255	0.71	1.0	0.29	1.0
A10-CGAACTTA-GCAACAGT	d5_silent_r1	78	0	0	60	18	78	541	0.0	0.7692307692307693	0.7692307692307693	0.7692307692307693
A10-CATGTACC-TGTCTCAT	d15_silent_r3	73	0	0	63	10	73	638	0.0	0.863013698630137	0.863013698630137	0.863013698630137
A10-CATCCGAC-CTAATTCG	d15_silent_r3	83	0	0	76	7	83	466	0.0	0.9156626506024096	0.9156626506024096	0.9156626506024096
A10-ACGCTCGA-TAAGGTAA	d0_silent_r3	50	0	0	45	5	50	1567	0.0	0.9	0.9	0.9
A10-AGCAGCCT-TATTATAA	d15_lhon_r1	31	1	10	20	0	31	3084	0.3548387096774194	0.967741935483871	0.6451612903225806	1.0
A10-CCAGTTCA-GCAGCACC	d5_lhon_r3	30	0	21	9	0	30	3241	0.7	1.0	0.3	1.0
A10-ACATTGGC-GTCCGACC	d0_lhon_r2	32	0	25	7	0	32	3016	0.78125	1.0	0.21875	1.0
A10-ACGTATCA-CTAATCGT	d0_silent_r3	148	0	0	135	13	148	48	0.0	0.9121621621621622	0.9121621621621622	0.9121621621621622
A10-ACTGATGC-GTTATGGT	d10_silent_r3	50	0	0	42	8	50	1584	0.0	0.84	0.84	0.84
A10-AGGCTTAC-TGGACCTC	d15_lhon_r2	88	1	51	35	1	88	378	0.5909090909090909	0.9772727272727273	0.3977272727272727	0.9886363636363636
A10-AGGTGGCG-GCAACAGT	d15_lhon_r2	72	1	43	28	0	72	669	0.6111111111111112	0.9861111111111112	0.3888888888888889	1.0
A10-CAATATTC-GTAGCTAA	d15_silent_r1	35	0	0	28	7	35	2733	0.0	0.8	0.8	0.8
A10-ACAGTATG-GTGTATAG	d10_silent_r1	112	0	0	75	37	112	164	0.0	0.6696428571428571	0.6696428571428571	0.6696428571428571
A10-AAGTATAT-TGCGAAGT	d10_lhon_r2	79	1	55	23	0	79	520	0.7088607594936709	0.9873417721518988	0.2911392405063291	1.0
A10-ACAGCAGA-TCTACAAT	d0_silent_r2	67	0	0	49	18	67	826	0.0	0.7313432835820896	0.7313432835820896	0.7313432835820896
A10-ACTGATGC-CCGTCTAT	d10_silent_r3	69	0	0	15	54	69	752	0.0	0.21739130434782608	0.21739130434782608	0.21739130434782608
A10-AAGCTAAG-TCTCACCG	d10_lhon_r1	132	0	39	89	4	132	85	0.29545454545454547	0.9696969696969697	0.6742424242424242	0.9696969696969697
A10-CCAACCAT-CCTTGACG	d15_silent_r3	109	0	0	71	38	109	187	0.0	0.6513761467889908	0.6513761467889908	0.6513761467889908
A10-AGGTGGCG-TCTCGGAT	d15_lhon_r2	139	0	0	0	139	139	68	0.0	0.0	0.0	0.0
A10-AGCAGCCT-CCGCATGT	d15_lhon_r1	53	3	18	32	0	53	1396	0.39622641509433965	0.9433962264150944	0.6037735849056604	1.0
A10-ACAATTCC-CTAGAATG	d10_lhon_r3	63	1	44	17	1	63	946	0.7142857142857143	0.9682539682539683	0.2698412698412698	0.9841269841269841
A10-AAGATTCG-CGGCTTCA	d10_lhon_r1	84	0	55	28	1	84	434	0.6547619047619048	0.9880952380952381	0.3333333333333333	0.9880952380952381
A10-AGGTGGCG-CCGTCTAT	d15_lhon_r2	34	0	5	28	1	34	2784	0.14705882352941177	0.9705882352941176	0.8235294117647058	0.9705882352941176
A10-ATAGGTAT-TCTACAAT	d15_lhon_r3	81	0	43	38	0	81	494	0.5308641975308642	1.0	0.4691358024691358	1.0
A10-ACATTGGC-CCGTAATC	d0_lhon_r2	27	0	21	6	0	27	3465	0.7777777777777778	1.0	0.2222222222222222	1.0
A10-ACCGTCCA-CGTCAGTG	d10_silent_r2	62	0	0	42	20	62	987	0.0	0.6774193548387096	0.6774193548387096	0.6774193548387096
A10-CAATTCAG-GATTGGTT	d15_silent_r1	61	0	0	48	13	61	1044	0.0	0.7868852459016393	0.7868852459016393	0.7868852459016393
A10-ACGTATCA-CGTTAGAT	d0_silent_r3	102	0	0	68	34	102	239	0.0	0.6666666666666666	0.6666666666666666	0.6666666666666666
A10-CAGTTAAC-TATTATAA	d15_silent_r2	81	0	0	0	81	81	484	0.0	0.0	0.0	0.0
A10-CGACTGGA-GTACGCGC	d5_silent_r2	23	0	0	10	13	23	3917	0.0	0.43478260869565216	0.43478260869565216	0.43478260869565216
A10-ACGCTCGA-TCTCGGAT	d0_silent_r3	65	0	0	44	21	65	895	0.0	0.676923076923077	0.676923076923077	0.676923076923077
A10-CAATGGAA-TCTCACCG	d5_lhon_r2	29	0	16	12	1	29	3282	0.5517241379310345	0.9655172413793104	0.41379310344827586	0.9655172413793104
A10-CCAACCAT-CGTAATAC	d15_silent_r3	68	0	0	45	23	68	776	0.0	0.6617647058823529	0.6617647058823529	0.6617647058823529
A10-CCTCCTGA-TGCGAAGT	d5_silent_r1	55	0	0	0	55	55	1273	0.0	0.0	0.0	0.0
A10-ATCCTGTA-CCAGGCTT	d5_lhon_r1	38	0	26	12	0	38	2431	0.6842105263157895	1.0	0.3157894736842105	1.0
A10-AACTCACC-CGTATCGA	d5_silent_r3	26	0	0	19	7	26	3608	0.0	0.7307692307692307	0.7307692307692307	0.7307692307692307
A10-ATAGGTAT-TACGTCAC	d15_lhon_r3	78	0	11	57	10	78	533	0.14102564102564102	0.8717948717948718	0.7307692307692307	0.8717948717948718
A10-CGAACTTA-CGTATCGA	d5_silent_r1	173	0	1	138	34	173	26	0.005780346820809248	0.8034682080924855	0.7976878612716763	0.8034682080924855
A10-AGGTGGCG-GTCGGTTC	d15_lhon_r2	43	0	23	19	1	43	2033	0.5348837209302325	0.9767441860465116	0.4418604651162791	0.9767441860465116
A10-ATCCGGCT-TAACGCGT	d15_lhon_r3	32	0	16	14	2	32	3018	0.5	0.9375	0.4375	0.9375
A10-CGCTGATC-GCATGCCG	d0_lhon_r3	133	2	98	31	2	133	83	0.7518796992481203	0.9699248120300752	0.23308270676691728	0.9849624060150376
A10-AGGTGGCG-TATTATAA	d15_lhon_r2	23	0	0	0	23	23	3949	0.0	0.0	0.0	0.0
A10-CACATTAG-TCTGCGGC	d15_silent_r2	44	0	0	35	9	44	1942	0.0	0.7954545454545454	0.7954545454545454	0.7954545454545454
A10-AAGGTACA-GCCGTGAA	d0_silent_r2	29	0	0	21	8	29	3334	0.0	0.7241379310344828	0.7241379310344828	0.7241379310344828
A10-CAGTTAAC-GTCGGTTC	d15_silent_r2	77	0	0	67	10	77	565	0.0	0.8701298701298701	0.8701298701298701	0.8701298701298701
A10-ATCATGGC-TAATCGGC	d15_lhon_r3	33	0	5	22	6	33	2895	0.15151515151515152	0.8181818181818182	0.6666666666666666	0.8181818181818182
A10-CAAGACTA-TATTATAA	d5_silent_r3	42	0	0	33	9	42	2147	0.0	0.7857142857142857	0.7857142857142857	0.7857142857142857
A10-ACAATCAG-CTAATCGT	d10_lhon_r3	56	1	21	34	0	56	1257	0.39285714285714285	0.9821428571428571	0.6071428571428571	1.0
A10-CCTCCTGA-TGAACTGC	d5_silent_r1	45	0	0	42	3	45	1922	0.0	0.9333333333333333	0.9333333333333333	0.9333333333333333
A10-AACTCACC-CGATTGTG	d5_silent_r3	48	0	0	45	3	48	1693	0.0	0.9375	0.9375	0.9375
A10-GACTAGTA-GTGGATCT	d5_lhon_r2	64	1	24	37	2	64	920	0.390625	0.953125	0.578125	0.96875
A10-ATCGATCG-CTAATCGT	d15_silent_r1	67	0	0	62	5	67	825	0.0	0.9253731343283582	0.9253731343283582	0.9253731343283582
A10-ACCAGTTG-GTGGTCCG	d10_silent_r2	33	0	0	30	3	33	2897	0.0	0.9090909090909091	0.9090909090909091	0.9090909090909091
A10-AGGTGGCG-TACCTTGC	d15_lhon_r2	42	0	18	22	2	42	2098	0.42857142857142855	0.9523809523809523	0.5238095238095238	0.9523809523809523
A10-ACCACTGT-TGTATACC	d0_lhon_r2	33	0	28	5	0	33	2855	0.8484848484848485	1.0	0.15151515151515152	1.0
A10-CCGAAGTA-TGGACCTC	d5_silent_r1	30	0	0	23	7	30	3257	0.0	0.7666666666666667	0.7666666666666667	0.7666666666666667
A10-AGGTACGC-GCGGATAA	d15_lhon_r2	41	2	28	11	0	41	2189	0.7317073170731707	0.9512195121951219	0.2682926829268293	1.0
A10-AAGGTACA-CTTCACTT	d0_silent_r2	54	0	0	42	12	54	1334	0.0	0.7777777777777778	0.7777777777777778	0.7777777777777778
A10-AAGGTACA-GAGACAGC	d0_silent_r2	78	0	0	57	21	78	550	0.0	0.7307692307692307	0.7307692307692307	0.7307692307692307
A10-CAACCACA-CTAGAATG	d5_lhon_r2	27	0	25	2	0	27	3504	0.9259259259259259	1.0	0.07407407407407407	1.0
A10-CAATTCAG-GCATAGCT	d15_silent_r1	25	0	0	21	4	25	3708	0.0	0.84	0.84	0.84
A10-AGTAGTTC-GTCGGTTC	d15_lhon_r2	64	0	34	30	0	64	943	0.53125	1.0	0.46875	1.0
A10-ACGCTCGA-GTCTCTAT	d0_silent_r3	31	0	0	23	8	31	3118	0.0	0.7419354838709677	0.7419354838709677	0.7419354838709677
A10-GACTAGTA-TCTCGGAT	d5_lhon_r2	27	0	23	4	0	27	3460	0.8518518518518519	1.0	0.14814814814814814	1.0
A10-AGACAGCT-CTAATTCG	d15_lhon_r1	52	0	18	33	1	52	1436	0.34615384615384615	0.9807692307692307	0.6346153846153846	0.9807692307692307
A10-CCGAAGTA-CTGACAAT	d5_silent_r1	41	0	0	27	14	41	2165	0.0	0.6585365853658537	0.6585365853658537	0.6585365853658537
A10-CATCAAGT-GATACGCA	d0_lhon_r2	43	0	35	8	0	43	2054	0.813953488372093	1.0	0.18604651162790697	1.0
A10-ACGTTACG-TCGATTAC	d10_silent_r3	24	0	0	21	3	24	3764	0.0	0.875	0.875	0.875
A10-CATCAAGT-TGAACTGC	d0_lhon_r2	52	0	36	16	0	52	1471	0.6923076923076923	1.0	0.3076923076923077	1.0
A10-AGTGGTCA-GACGGTCG	d0_lhon_r1	23	0	14	9	0	23	3985	0.6086956521739131	1.0	0.391304347826087	1.0
A10-AAGCCGCC-TCTCACCG	d10_lhon_r1	26	0	19	6	1	26	3551	0.7307692307692307	0.9615384615384616	0.23076923076923078	0.9615384615384616
A10-ATCGATCG-TAAGCGTA	d15_silent_r1	33	0	0	31	2	33	2839	0.0	0.9393939393939394	0.9393939393939394	0.9393939393939394
A10-ATCCGGCT-GTCATCCA	d15_lhon_r3	43	1	2	28	12	43	2021	0.06976744186046512	0.6976744186046512	0.6511627906976745	0.7209302325581395
A10-AGCAGCCT-GCATTAAT	d15_lhon_r1	33	0	16	16	1	33	2861	0.48484848484848486	0.9696969696969697	0.48484848484848486	0.9696969696969697
A10-CAATATTC-TCTGCGGC	d15_silent_r1	37	0	0	0	37	37	2554	0.0	0.0	0.0	0.0
A10-CATAGTGT-GCATAGCT	d15_silent_r2	65	0	0	57	8	65	882	0.0	0.8769230769230769	0.8769230769230769	0.8769230769230769
A10-AAGTATAT-CTACCAGT	d10_lhon_r2	31	0	15	16	0	31	3120	0.4838709677419355	1.0	0.5161290322580645	1.0
A10-ATCATGGC-CTAGAATG	d15_lhon_r3	45	0	0	0	45	45	1905	0.0	0.0	0.0	0.0
A10-CCGTGAGA-CCTGACGT	d5_silent_r1	25	0	0	18	7	25	3682	0.0	0.72	0.72	0.72
A10-CCTCCTGA-GCCGTGAA	d5_silent_r1	29	0	0	18	11	29	3292	0.0	0.6206896551724138	0.6206896551724138	0.6206896551724138
A10-AGCCAAGC-GTTCTAAC	d15_lhon_r1	71	0	44	27	0	71	707	0.6197183098591549	1.0	0.38028169014084506	1.0
A10-AGGCTTAC-CGTATCGA	d15_lhon_r2	109	0	66	43	0	109	188	0.6055045871559633	1.0	0.3944954128440367	1.0
A10-ACAGCTCG-CTAACGAG	d10_lhon_r3	23	0	14	9	0	23	3986	0.6086956521739131	1.0	0.391304347826087	1.0
A10-ACCAAGCG-TACGTCAC	d10_silent_r1	60	0	0	44	16	60	1084	0.0	0.7333333333333333	0.7333333333333333	0.7333333333333333
A10-CATGTACC-TCGATTAC	d15_silent_r3	57	0	0	48	9	57	1197	0.0	0.8421052631578947	0.8421052631578947	0.8421052631578947
A10-ACTCTTAG-GACGGTCG	d10_silent_r3	28	0	0	0	28	28	3404	0.0	0.0	0.0	0.0
A10-ATGCGAGC-TCTGCGGC	d15_silent_r1	108	0	0	0	108	108	190	0.0	0.0	0.0	0.0
A10-GAGCTGAA-GTTGCTGT	d5_silent_r3	29	0	0	24	5	29	3264	0.0	0.8275862068965517	0.8275862068965517	0.8275862068965517
A10-CGCATACA-TGGACCTC	d5_silent_r2	69	0	0	50	19	69	748	0.0	0.7246376811594203	0.7246376811594203	0.7246376811594203
A10-CAGCGTTA-CTACCAGT	d5_lhon_r3	34	0	18	16	0	34	2832	0.5294117647058824	1.0	0.47058823529411764	1.0
A10-ACCAACTC-CCGTCTAT	d10_silent_r1	48	0	0	39	9	48	1672	0.0	0.8125	0.8125	0.8125
A10-AGGCTTAC-GTGTATAG	d15_lhon_r2	58	0	0	0	58	58	1143	0.0	0.0	0.0	0.0
A10-AAGGTACA-TGTCTCAT	d0_silent_r2	91	0	0	67	24	91	337	0.0	0.7362637362637363	0.7362637362637363	0.7362637362637363
A10-AACGTGAT-GTTATGGT	d0_lhon_r1	36	0	35	1	0	36	2640	0.9722222222222222	1.0	0.027777777777777776	1.0
A10-ACATAATT-GTAGCTAA	d10_silent_r1	31	0	0	14	17	31	3082	0.0	0.45161290322580644	0.45161290322580644	0.45161290322580644
A10-ACTCTTAG-TATAGACG	d10_silent_r3	32	0	0	0	32	32	2946	0.0	0.0	0.0	0.0
A10-CAGTTAAC-TACCTTGC	d15_silent_r2	24	0	0	20	4	24	3750	0.0	0.8333333333333334	0.8333333333333334	0.8333333333333334
A10-AAGTATAT-CTAATTCG	d10_lhon_r2	67	0	12	46	9	67	819	0.1791044776119403	0.8656716417910447	0.6865671641791045	0.8656716417910447
A10-ACACTGTT-CTAATCGT	d10_lhon_r3	99	0	69	30	0	99	264	0.696969696969697	1.0	0.30303030303030304	1.0
A10-GAGCTGAA-CCGTCTAT	d5_silent_r3	59	0	0	34	25	59	1118	0.0	0.576271186440678	0.576271186440678	0.576271186440678
A10-AAGATTCG-CGAGCTGT	d10_lhon_r1	26	0	19	6	1	26	3645	0.7307692307692307	0.9615384615384616	0.23076923076923078	0.9615384615384616
A10-CTGTAGCC-CTACCAGT	d0_lhon_r3	43	0	22	19	2	43	2045	0.5116279069767442	0.9534883720930233	0.4418604651162791	0.9534883720930233
A10-CAACCACA-CGTATCGA	d5_lhon_r2	29	0	14	14	1	29	3293	0.4827586206896552	0.9655172413793104	0.4827586206896552	0.9655172413793104
A10-ACACTGTT-GCCACCTA	d10_lhon_r3	34	0	21	13	0	34	2746	0.6176470588235294	1.0	0.38235294117647056	1.0
A10-CGACTGGA-GCAGCACC	d5_silent_r2	37	0	0	24	13	37	2520	0.0	0.6486486486486487	0.6486486486486487	0.6486486486486487
A10-CGACTGGA-GCATTAAT	d5_silent_r2	31	0	0	26	5	31	3126	0.0	0.8387096774193549	0.8387096774193549	0.8387096774193549
A10-AGCAGCCT-CTAATTCG	d15_lhon_r1	31	0	0	0	31	31	3119	0.0	0.0	0.0	0.0
A10-ATCGATCG-TCTCACCG	d15_silent_r1	34	0	0	28	6	34	2756	0.0	0.8235294117647058	0.8235294117647058	0.8235294117647058
A10-AGACAGCT-TAAGCGTA	d15_lhon_r1	30	0	0	23	7	30	3225	0.0	0.7666666666666667	0.7666666666666667	0.7666666666666667
A10-AGGCTTAC-TGCGAAGT	d15_lhon_r2	69	0	32	37	0	69	744	0.463768115942029	1.0	0.5362318840579711	1.0
A10-AGCCAAGC-CGGTTATA	d15_lhon_r1	61	0	38	23	0	61	1034	0.6229508196721312	1.0	0.3770491803278688	1.0
A10-ACTATGCA-GTGGTCCG	d0_silent_r3	34	0	0	29	5	34	2757	0.0	0.8529411764705882	0.8529411764705882	0.8529411764705882
A10-CCGAAGTA-TCCTCGGA	d5_silent_r1	50	0	0	40	10	50	1594	0.0	0.8	0.8	0.8
A10-ACCAAGCG-GCGGATAA	d10_silent_r1	33	0	0	26	7	33	2867	0.0	0.7878787878787878	0.7878787878787878	0.7878787878787878
A10-CTCAATGA-TAAGGTAA	d5_silent_r2	57	0	0	53	4	57	1216	0.0	0.9298245614035088	0.9298245614035088	0.9298245614035088
A10-AGCAGCCT-CCGTAATC	d15_lhon_r1	33	0	21	12	0	33	2924	0.6363636363636364	1.0	0.36363636363636365	1.0
A10-AACTCACC-TATTATAA	d5_silent_r3	32	0	0	25	7	32	3000	0.0	0.78125	0.78125	0.78125
A10-CATACTCG-TGCCGAAT	d15_silent_r2	40	0	0	40	0	40	2247	0.0	1.0	1.0	1.0
A10-CGACTGGA-TAATCGGC	d5_silent_r2	23	0	0	18	5	23	3967	0.0	0.782608695652174	0.782608695652174	0.782608695652174
A10-ACCAAGCG-CTAACGAG	d10_silent_r1	27	0	0	19	8	27	3479	0.0	0.7037037037037037	0.7037037037037037	0.7037037037037037
A10-ACAGCAGA-TATAGACG	d0_silent_r2	42	0	0	32	10	42	2095	0.0	0.7619047619047619	0.7619047619047619	0.7619047619047619
A10-CATACTCG-GAGTCGAT	d15_silent_r2	31	0	0	30	1	31	3115	0.0	0.967741935483871	0.967741935483871	0.967741935483871
A10-ATAGCCAG-CTAACGAG	d15_lhon_r3	24	0	0	0	24	24	3846	0.0	0.0	0.0	0.0
A11-ACTGATGC-GCTCGCTA	d10_silent_r3	32	0	0	19	13	32	2977	0.0	0.59375	0.59375	0.59375
A11-AATCGACT-GCTCGCTA	d10_lhon_r2	67	0	29	35	3	67	800	0.43283582089552236	0.9552238805970149	0.5223880597014925	0.9552238805970149
A11-AGTAGTTC-GCATTAAT	d15_lhon_r2	50	0	22	27	1	50	1598	0.44	0.98	0.54	0.98
A11-AGACAGCT-CGGTACTT	d15_lhon_r1	50	0	35	7	8	50	1557	0.7	0.84	0.14	0.84
A11-AGTAGTTC-GTACTACG	d15_lhon_r2	52	0	1	1	50	52	1482	0.019230769230769232	0.038461538461538464	0.019230769230769232	0.038461538461538464
A11-ACACTGTT-GTCCGACC	d10_lhon_r3	57	1	15	39	2	57	1186	0.2807017543859649	0.9473684210526315	0.6842105263157895	0.9649122807017544
A11-ACTCCGTA-CGTCAGTG	d10_silent_r3	26	0	1	20	5	26	3617	0.038461538461538464	0.8076923076923077	0.7692307692307693	0.8076923076923077
A11-ACGTTACG-CCGCATGT	d10_silent_r3	24	0	0	19	5	24	3845	0.0	0.7916666666666666	0.7916666666666666	0.7916666666666666
A11-CAGTTAAC-CCTTCGTC	d15_silent_r2	42	0	0	33	9	42	2118	0.0	0.7857142857142857	0.7857142857142857	0.7857142857142857
A11-AGATCGCA-TGACTGAC	d5_lhon_r1	24	0	13	11	0	24	3838	0.5416666666666666	1.0	0.4583333333333333	1.0
A11-ACTGTAGT-CGGACGGC	d15_lhon_r1	96	0	39	56	1	96	284	0.40625	0.9895833333333334	0.5833333333333334	0.9895833333333334
A11-ACGCTCGA-CGGTGAAT	d0_silent_r3	27	0	0	24	3	27	3531	0.0	0.8888888888888888	0.8888888888888888	0.8888888888888888
A11-ACTGTAGT-TCGCGTAG	d15_lhon_r1	53	2	0	23	28	53	1384	0.03773584905660377	0.4339622641509434	0.4339622641509434	0.4716981132075472
A11-ACGCTCGA-GCATAGCT	d0_silent_r3	28	0	0	25	3	28	3432	0.0	0.8928571428571429	0.8928571428571429	0.8928571428571429
A11-CCTCCTGA-CTAATTCG	d5_silent_r1	38	0	1	30	7	38	2398	0.02631578947368421	0.8157894736842105	0.7894736842105263	0.8157894736842105
A11-CGAACTTA-CCAGGCTT	d5_silent_r1	51	0	0	41	10	51	1486	0.0	0.803921568627451	0.803921568627451	0.803921568627451
A11-ATCATGGC-GATTGGTT	d15_lhon_r3	24	0	9	15	0	24	3813	0.375	1.0	0.625	1.0
A11-ACTGTAGT-GACGGTCG	d15_lhon_r1	40	0	19	21	0	40	2241	0.475	1.0	0.525	1.0
A11-AGACAGCT-GCAACAGT	d15_lhon_r1	33	0	14	19	0	33	2883	0.42424242424242425	1.0	0.5757575757575758	1.0
A11-CCACTGCC-GCAACAGT	d15_silent_r3	38	0	0	29	9	38	2476	0.0	0.7631578947368421	0.7631578947368421	0.7631578947368421
A11-ATTGAGGA-GAGTCGAT	d5_lhon_r2	24	1	10	12	1	24	3814	0.4583333333333333	0.9166666666666666	0.5	0.9583333333333334
A11-CGAACTTA-CGCGACAA	d5_silent_r1	48	0	0	45	3	48	1717	0.0	0.9375	0.9375	0.9375
A11-AATGACCG-CCAGGCTT	d10_lhon_r2	25	0	10	15	0	25	3655	0.4	1.0	0.6	1.0
A11-AGGTACGC-GTGTATAG	d15_lhon_r2	29	0	8	20	1	29	3266	0.27586206896551724	0.9655172413793104	0.6896551724137931	0.9655172413793104
A11-AGCAGCCT-TGACTGAC	d15_lhon_r1	29	0	11	18	0	29	3342	0.3793103448275862	1.0	0.6206896551724138	1.0
A11-ACTATGCA-CTTCACTT	d0_silent_r3	30	0	2	21	7	30	3154	0.06666666666666667	0.7666666666666667	0.7	0.7666666666666667
A11-CCGTGAGA-CCGTAATC	d5_silent_r1	24	0	1	13	10	24	3821	0.041666666666666664	0.5833333333333334	0.5416666666666666	0.5833333333333334
A11-AGTAGTTC-CGATTGTG	d15_lhon_r2	44	0	1	2	41	44	1987	0.022727272727272728	0.06818181818181818	0.045454545454545456	0.06818181818181818
A11-CGAACTTA-GCAACAGT	d5_silent_r1	24	0	0	18	6	24	3850	0.0	0.75	0.75	0.75
A11-AAGCCGCC-GTGGTCCG	d10_lhon_r1	23	0	11	12	0	23	3976	0.4782608695652174	1.0	0.5217391304347826	1.0
A11-CGCATACA-TACCTTGC	d5_silent_r2	33	0	0	1	32	33	2916	0.0	0.030303030303030304	0.030303030303030304	0.030303030303030304
A11-ACTGTAGT-CTACCAGT	d15_lhon_r1	35	0	16	18	1	35	2738	0.45714285714285713	0.9714285714285714	0.5142857142857142	0.9714285714285714
A11-CGAACTTA-CCTTGACG	d5_silent_r1	41	0	0	33	8	41	2183	0.0	0.8048780487804879	0.8048780487804879	0.8048780487804879
A11-ATCCGGCT-TCCTCGGA	d15_lhon_r3	39	0	0	3	36	39	2379	0.0	0.07692307692307693	0.07692307692307693	0.07692307692307693
A11-AATGAATC-GCATAGCT	d10_lhon_r2	36	1	17	18	0	36	2642	0.5	0.9722222222222222	0.5	1.0
A11-CAGTTAAC-TCCTCGGA	d15_silent_r2	30	0	0	21	9	30	3254	0.0	0.7	0.7	0.7
A11-ACCTCCAA-CCGTCGCG	d0_silent_r2	29	0	0	22	7	29	3319	0.0	0.7586206896551724	0.7586206896551724	0.7586206896551724
A11-ATCGATCG-TCTCACCG	d15_silent_r1	37	0	0	22	15	37	2510	0.0	0.5945945945945946	0.5945945945945946	0.5945945945945946
A11-CTGGCATA-GCTCGCTA	d5_silent_r3	31	0	0	22	9	31	3147	0.0	0.7096774193548387	0.7096774193548387	0.7096774193548387
A11-AGGCTTAC-CGTCAGTG	d15_lhon_r2	44	0	23	20	1	44	1982	0.5227272727272727	0.9772727272727273	0.45454545454545453	0.9772727272727273
A11-AACTATTG-TACGTCAC	d10_lhon_r1	41	0	0	2	39	41	2218	0.0	0.04878048780487805	0.04878048780487805	0.04878048780487805
A11-CTCAATGA-GTTGCTGT	d5_silent_r2	26	0	0	20	6	26	3570	0.0	0.7692307692307693	0.7692307692307693	0.7692307692307693
A11-ACGCTCGA-TCGCGTAG	d0_silent_r3	44	0	0	34	10	44	1980	0.0	0.7727272727272727	0.7727272727272727	0.7727272727272727
A11-ACACAGAA-GATTGGTT	d0_silent_r2	26	0	0	23	3	26	3620	0.0	0.8846153846153846	0.8846153846153846	0.8846153846153846
A11-CTCAATGA-GTTAATGC	d5_silent_r2	24	0	0	17	7	24	3762	0.0	0.7083333333333334	0.7083333333333334	0.7083333333333334
A11-ATCCGGCT-TGGACCTC	d15_lhon_r3	29	0	18	10	1	29	3259	0.6206896551724138	0.9655172413793104	0.3448275862068966	0.9655172413793104
A11-AGGTGGCG-CTAGAATG	d15_lhon_r2	36	0	0	0	36	36	2641	0.0	0.0	0.0	0.0
A11-AATCGACT-GCAGCACC	d10_lhon_r2	24	0	0	3	21	24	3849	0.0	0.125	0.125	0.125
A11-AAGCCGCC-TGAACTGC	d10_lhon_r1	23	0	11	12	0	23	3886	0.4782608695652174	1.0	0.5217391304347826	1.0
A11-ACAGCAGA-GCATGCCG	d0_silent_r2	40	0	0	33	7	40	2287	0.0	0.825	0.825	0.825
A11-CCTCCTGA-TGTCTCAT	d5_silent_r1	37	0	0	27	10	37	2499	0.0	0.7297297297297297	0.7297297297297297	0.7297297297297297
A11-CAGATCTG-GTAGCTAA	d0_lhon_r2	23	0	19	3	1	23	3887	0.8260869565217391	0.9565217391304348	0.13043478260869565	0.9565217391304348
A11-ATAGCCAG-TAATCGGC	d15_lhon_r3	25	1	13	10	1	25	3697	0.56	0.92	0.4	0.96
A11-AACCGAGA-TGTCGGCG	d0_silent_r1	31	0	0	25	6	31	3139	0.0	0.8064516129032258	0.8064516129032258	0.8064516129032258
A11-CAGTTAAC-GTCTCTAT	d15_silent_r2	23	0	0	22	1	23	3927	0.0	0.9565217391304348	0.9565217391304348	0.9565217391304348
A11-CGCATACA-TAACCTTC	d5_silent_r2	38	0	0	14	24	38	2474	0.0	0.3684210526315789	0.3684210526315789	0.3684210526315789
A11-AGACAGCT-TAACCTTC	d15_lhon_r1	27	1	4	22	0	27	3538	0.18518518518518517	0.9629629629629629	0.8148148148148148	1.0
A11-ACAATCAG-GCCGTGAA	d10_lhon_r3	25	0	20	4	1	25	3652	0.8	0.96	0.16	0.96
A11-AACCGAGA-TCTCACCG	d0_silent_r1	34	0	0	27	7	34	2797	0.0	0.7941176470588235	0.7941176470588235	0.7941176470588235
A11-ACAGCAGA-CGTATCGA	d0_silent_r2	23	0	1	17	5	23	3909	0.043478260869565216	0.782608695652174	0.7391304347826086	0.782608695652174
B1-AGGTACGC-CCGTCTAT	d15_lhon_r2	80	0	0	0	80	80	498	0.0	0.0	0.0	0.0
B1-CAGTTAAC-TCTACAAT	d15_silent_r2	53	0	0	46	7	53	1387	0.0	0.8679245283018868	0.8679245283018868	0.8679245283018868
B1-ACAAGCTA-GCCACCTA	d0_lhon_r3	124	1	97	26	0	124	107	0.7903225806451613	0.9919354838709677	0.20967741935483872	1.0
B1-ACCAACTC-TGAACTGC	d10_silent_r1	28	0	0	23	5	28	3406	0.0	0.8214285714285714	0.8214285714285714	0.8214285714285714
B1-ACGTTACG-GACGATAC	d10_silent_r3	33	0	0	31	2	33	2863	0.0	0.9393939393939394	0.9393939393939394	0.9393939393939394
B1-ATAGGTAT-TACGTCAC	d15_lhon_r3	94	1	45	48	0	94	305	0.48936170212765956	0.9893617021276596	0.5106382978723404	1.0
B1-CGAACTTA-TCTGCGGC	d5_silent_r1	95	0	0	76	19	95	297	0.0	0.8	0.8	0.8
B1-AAACATCG-CGGTGAAT	d0_lhon_r1	43	1	26	15	1	43	2052	0.627906976744186	0.9534883720930233	0.3488372093023256	0.9767441860465116
B1-CTGAGCCA-GAGTCGAT	d5_silent_r2	41	0	0	21	20	41	2207	0.0	0.5121951219512195	0.5121951219512195	0.5121951219512195
B1-CCGAAGTA-TCTACAAT	d5_silent_r1	55	0	0	38	17	55	1314	0.0	0.6909090909090909	0.6909090909090909	0.6909090909090909
B1-CACTTCGA-GTTCTAAC	d5_lhon_r3	28	1	11	15	1	28	3411	0.42857142857142855	0.9285714285714286	0.5357142857142857	0.9642857142857143
B1-AGCCAAGC-GACGGTCG	d15_lhon_r1	51	0	19	31	1	51	1540	0.37254901960784315	0.9803921568627451	0.6078431372549019	0.9803921568627451
B1-CGCTGATC-TATTCATA	d0_lhon_r3	35	0	31	4	0	35	2710	0.8857142857142857	1.0	0.11428571428571428	1.0
B1-CCTCCTGA-TGACAATC	d5_silent_r1	36	0	0	24	12	36	2628	0.0	0.6666666666666666	0.6666666666666666	0.6666666666666666
B1-GACTAGTA-CTAATCGT	d5_lhon_r2	24	0	14	9	1	24	3852	0.5833333333333334	0.9583333333333334	0.375	0.9583333333333334
B1-ACAATCAG-CTAACGAG	d10_lhon_r3	29	0	0	0	29	29	3291	0.0	0.0	0.0	0.0
B1-ACAGCTCG-TGAACTGC	d10_lhon_r3	129	4	68	55	2	129	93	0.5581395348837209	0.9534883720930233	0.4263565891472868	0.9844961240310077
B1-ACAGCTCG-GTTAATGC	d10_lhon_r3	33	0	26	7	0	33	2859	0.7878787878787878	1.0	0.21212121212121213	1.0
B1-CAATGGAA-TGTCTCAT	d5_lhon_r2	50	0	33	17	0	50	1593	0.66	1.0	0.34	1.0
B1-AACGCTTA-GTCGGTTC	d0_silent_r1	88	0	0	45	43	88	370	0.0	0.5113636363636364	0.5113636363636364	0.5113636363636364
B1-CATGTACC-TACGTCAC	d15_silent_r3	111	0	0	69	42	111	176	0.0	0.6216216216216216	0.6216216216216216	0.6216216216216216
B1-ACCAGTTG-CCAGGCTT	d10_silent_r2	53	0	0	30	23	53	1395	0.0	0.5660377358490566	0.5660377358490566	0.5660377358490566
B1-CAACCACA-GTCGGTTC	d5_lhon_r2	25	0	16	9	0	25	3709	0.64	1.0	0.36	1.0
B1-ATAGGTAT-GCAGCACC	d15_lhon_r3	56	1	37	18	0	56	1249	0.6785714285714286	0.9821428571428571	0.32142857142857145	1.0
B1-AGACAGCT-GATTGGTT	d15_lhon_r1	75	0	45	30	0	75	605	0.6	1.0	0.4	1.0
B1-AAGTATAT-GAGTCGAT	d10_lhon_r2	62	0	35	27	0	62	1007	0.5645161290322581	1.0	0.43548387096774194	1.0
B1-ACACTGTT-CCTGCCAC	d10_lhon_r3	76	0	47	29	0	76	579	0.618421052631579	1.0	0.3815789473684211	1.0
B1-ATAGCCAG-TAAGGTAA	d15_lhon_r3	60	0	0	0	60	60	1077	0.0	0.0	0.0	0.0
B1-CGACTGGA-CCTTCGTC	d5_silent_r2	41	0	0	29	12	41	2208	0.0	0.7073170731707317	0.7073170731707317	0.7073170731707317
B1-AGACAGCT-TAAGGTAA	d15_lhon_r1	99	0	47	51	1	99	256	0.47474747474747475	0.98989898989899	0.5151515151515151	0.98989898989899
B1-CTGTAGCC-CTAACGAG	d0_lhon_r3	68	0	54	14	0	68	774	0.7941176470588235	1.0	0.20588235294117646	1.0
B1-AACAACCA-GTCATCCA	d0_silent_r1	44	0	0	41	3	44	1970	0.0	0.9318181818181818	0.9318181818181818	0.9318181818181818
B1-AACTATTG-CGGCTTCA	d10_lhon_r1	71	2	29	40	0	71	698	0.43661971830985913	0.971830985915493	0.5633802816901409	1.0
B1-ATCATGGC-TCGTAGAT	d15_lhon_r3	64	0	0	0	64	64	923	0.0	0.0	0.0	0.0
B1-CGCTGATC-GCGGATAA	d0_lhon_r3	57	0	52	5	0	57	1198	0.9122807017543859	1.0	0.08771929824561403	1.0
B1-AACTCACC-GACGGTCG	d5_silent_r3	83	0	0	80	3	83	461	0.0	0.963855421686747	0.963855421686747	0.963855421686747
B1-ATCATGGC-TAATCGGC	d15_lhon_r3	46	0	17	27	2	46	1788	0.3695652173913043	0.9565217391304348	0.5869565217391305	0.9565217391304348
B1-ACAAGCTA-GATACGCA	d0_lhon_r3	62	0	37	25	0	62	988	0.5967741935483871	1.0	0.4032258064516129	1.0
B1-CAATGGAA-TATTCATA	d5_lhon_r2	30	0	13	17	0	30	3163	0.43333333333333335	1.0	0.5666666666666667	1.0
B1-ACGTTACG-CCGTAATC	d10_silent_r3	35	0	0	21	14	35	2672	0.0	0.6	0.6	0.6
B1-CCTCCTGA-TCACGGTA	d5_silent_r1	58	0	0	51	7	58	1156	0.0	0.8793103448275862	0.8793103448275862	0.8793103448275862
B1-CAAGACTA-CTAATCGT	d5_silent_r3	92	0	0	73	19	92	322	0.0	0.7934782608695652	0.7934782608695652	0.7934782608695652
B1-CCGTGAGA-GAGACAGC	d5_silent_r1	45	0	0	29	16	45	1910	0.0	0.6444444444444445	0.6444444444444445	0.6444444444444445
B1-ACAGCTCG-CGCCATTA	d10_lhon_r3	49	0	2	1	46	49	1621	0.04081632653061224	0.061224489795918366	0.02040816326530612	0.061224489795918366
B1-ACCTCCAA-GCGGATAA	d0_silent_r2	98	0	0	84	14	98	275	0.0	0.8571428571428571	0.8571428571428571	0.8571428571428571
B1-CATCCGAC-CTAACGAG	d15_silent_r3	45	0	0	0	45	45	1921	0.0	0.0	0.0	0.0
B1-ATCCGGCT-GCAGCACC	d15_lhon_r3	50	1	20	27	2	50	1592	0.42	0.94	0.54	0.96
B1-CCTCCTGA-CTACCAGT	d5_silent_r1	34	0	0	30	4	34	2745	0.0	0.8823529411764706	0.8823529411764706	0.8823529411764706
B1-CCTCCTGA-TGCCGAAT	d5_silent_r1	105	0	0	47	58	105	209	0.0	0.44761904761904764	0.44761904761904764	0.44761904761904764
B1-AAACATCG-GTGTATAG	d0_lhon_r1	28	0	19	9	0	28	3405	0.6785714285714286	1.0	0.32142857142857145	1.0
B1-AGTAGTTC-CTAATCGT	d15_lhon_r2	62	0	36	25	1	62	1008	0.5806451612903226	0.9838709677419355	0.4032258064516129	0.9838709677419355
B1-AAGACGGA-GACGGTCG	d0_silent_r1	44	0	0	32	12	44	2002	0.0	0.7272727272727273	0.7272727272727273	0.7272727272727273
B1-CGCATACA-GCATAGCT	d5_silent_r2	37	0	0	35	2	37	2552	0.0	0.9459459459459459	0.9459459459459459	0.9459459459459459
B1-CATAGTGT-GTTAATGC	d15_silent_r2	48	0	0	16	32	48	1722	0.0	0.3333333333333333	0.3333333333333333	0.3333333333333333
B1-AGGCTTAC-TACGTCAC	d15_lhon_r2	91	0	24	9	58	91	326	0.26373626373626374	0.3626373626373626	0.0989010989010989	0.3626373626373626
B1-AGGTGGCG-TGACAATC	d15_lhon_r2	43	0	24	18	1	43	2087	0.5581395348837209	0.9767441860465116	0.4186046511627907	0.9767441860465116
B1-AGCAGCCT-TGTCTCAT	d15_lhon_r1	28	0	16	12	0	28	3382	0.5714285714285714	1.0	0.42857142857142855	1.0
B1-ATAGGTAT-TCTGCGGC	d15_lhon_r3	71	0	43	28	0	71	683	0.6056338028169014	1.0	0.39436619718309857	1.0
B1-ATCCTGTA-CTGACAAT	d5_lhon_r1	38	0	17	21	0	38	2458	0.4473684210526316	1.0	0.5526315789473685	1.0
B1-AGACAGCT-TGACTGAC	d15_lhon_r1	94	0	53	39	2	94	302	0.5638297872340425	0.9787234042553191	0.4148936170212766	0.9787234042553191
B1-ACGTATCA-TGCCGAAT	d0_silent_r3	54	0	0	46	8	54	1358	0.0	0.8518518518518519	0.8518518518518519	0.8518518518518519
B1-ACGCTCGA-CCGTCTAT	d0_silent_r3	55	0	0	48	7	55	1318	0.0	0.8727272727272727	0.8727272727272727	0.8727272727272727
B1-ACAATTCC-GTCTGCGT	d10_lhon_r3	45	0	31	14	0	45	1911	0.6888888888888889	1.0	0.3111111111111111	1.0
B1-CAATATTC-CTAACGAG	d15_silent_r1	70	0	0	57	13	70	709	0.0	0.8142857142857143	0.8142857142857143	0.8142857142857143
B1-CAATATTC-GTCATCCA	d15_silent_r1	60	0	0	53	7	60	1078	0.0	0.8833333333333333	0.8833333333333333	0.8833333333333333
B1-CGAACTTA-CGTAATAC	d5_silent_r1	84	0	0	59	25	84	443	0.0	0.7023809523809523	0.7023809523809523	0.7023809523809523
B1-CGCATACA-GCTCGCTA	d5_silent_r2	53	0	0	39	14	53	1412	0.0	0.7358490566037735	0.7358490566037735	0.7358490566037735
B1-AGCCAAGC-GTTAATGC	d15_lhon_r1	59	0	33	21	5	59	1132	0.559322033898305	0.9152542372881356	0.3559322033898305	0.9152542372881356
B1-CACTTCGA-CTAGAATG	d5_lhon_r3	55	0	39	15	1	55	1296	0.7090909090909091	0.9818181818181818	0.2727272727272727	0.9818181818181818
B1-ACAAGCTA-GTTATGGT	d0_lhon_r3	35	0	34	1	0	35	2741	0.9714285714285714	1.0	0.02857142857142857	1.0
B1-AGGTGGCG-TAAGCGTA	d15_lhon_r2	33	0	1	27	5	33	2838	0.030303030303030304	0.8484848484848485	0.8181818181818182	0.8484848484848485
B1-CTGGCATA-TACCGTCA	d5_silent_r3	68	0	0	61	7	68	784	0.0	0.8970588235294118	0.8970588235294118	0.8970588235294118
B1-ACCAAGCG-TGTATACC	d10_silent_r1	34	0	0	8	26	34	2805	0.0	0.23529411764705882	0.23529411764705882	0.23529411764705882
B1-AGACAGCT-GTCGGTTC	d15_lhon_r1	58	0	35	20	3	58	1167	0.603448275862069	0.9482758620689655	0.3448275862068966	0.9482758620689655
B1-CAATATTC-TCACGGTA	d15_silent_r1	51	0	0	43	8	51	1505	0.0	0.8431372549019608	0.8431372549019608	0.8431372549019608
B1-ACGTTACG-TCGTAGAT	d10_silent_r3	62	0	0	52	10	62	1014	0.0	0.8387096774193549	0.8387096774193549	0.8387096774193549
B1-AACAACCA-TGTCTCAT	d0_silent_r1	118	0	0	93	25	118	131	0.0	0.788135593220339	0.788135593220339	0.788135593220339
B1-CCTCCTGA-TCTCACCG	d5_silent_r1	60	0	1	34	25	60	1079	0.016666666666666666	0.5833333333333334	0.5666666666666667	0.5833333333333334
B1-AACTATTG-TGCCAGCC	d10_lhon_r1	53	0	33	17	3	53	1388	0.6226415094339622	0.9433962264150944	0.32075471698113206	0.9433962264150944
B1-ATAGCCAG-TGCCAGCC	d15_lhon_r3	73	0	0	0	73	73	635	0.0	0.0	0.0	0.0
B1-AGAGTCAA-CCAGGCTT	d0_silent_r3	34	0	0	34	0	34	2803	0.0	1.0	1.0	1.0
B1-AGTAGTTC-GATACGCA	d15_lhon_r2	44	0	20	22	2	44	1971	0.45454545454545453	0.9545454545454546	0.5	0.9545454545454546
B1-ACCAACTC-CCTGCCAC	d10_silent_r1	26	0	0	20	6	26	3573	0.0	0.7692307692307693	0.7692307692307693	0.7692307692307693
B1-AGTAGTTC-TGGACCTC	d15_lhon_r2	57	0	10	9	38	57	1213	0.17543859649122806	0.3333333333333333	0.15789473684210525	0.3333333333333333
B1-CATACCAA-TAAGGTAA	d5_lhon_r3	28	1	16	10	1	28	3383	0.6071428571428571	0.9285714285714286	0.35714285714285715	0.9642857142857143
B1-ACATAATT-GTGTATAG	d10_silent_r1	124	0	0	108	16	124	108	0.0	0.8709677419354839	0.8709677419354839	0.8709677419354839
B1-ATGCCTAA-TAAGGTAA	d0_lhon_r1	31	0	27	4	0	31	3071	0.8709677419354839	1.0	0.12903225806451613	1.0
B1-AACGTGAT-CGCCATTA	d0_lhon_r1	28	0	20	8	0	28	3362	0.7142857142857143	1.0	0.2857142857142857	1.0
B1-CACATTAG-GTTAATGC	d15_silent_r2	66	0	0	58	8	66	858	0.0	0.8787878787878788	0.8787878787878788	0.8787878787878788
B1-ATAGCCAG-CTAATTCG	d15_lhon_r3	68	0	0	0	68	68	762	0.0	0.0	0.0	0.0
B1-ACCTCAGC-GCATGCCG	d10_silent_r2	79	0	0	43	36	79	519	0.0	0.5443037974683544	0.5443037974683544	0.5443037974683544
B1-ATAGCCAG-TAATCGGC	d15_lhon_r3	62	2	7	38	15	62	1019	0.14516129032258066	0.7258064516129032	0.6129032258064516	0.7580645161290323
[truncated: 1,990 more rows]
