# Supplementary material for: Single-cell analysis reveals context-dependent, cell-level selection of mtDNA
Source: Nature. 2024 Apr 24;629(8011):458–66. doi: 10.1038/s41586-024-07332-0 (PMC11078733; doi:10.1038/s41586-024-07332-0)
Supplement: Supplementary file 5 — SCI-LITE code supplement. [file 41586_2024_7332_MOESM5_ESM.zip › scilite_code_supplement/test_dataset/bc2_list.csv]

barcode_2
CCAGGCTT
CCGCATGT
CCGTAATC
CCGTCGCG
CCGTCTAT
CCTGACGT
CCTGCCAC
CCTTCGTC
CCTTGACG
CGAGCTGT
CGATTGTG
CGCCATTA
CGCGACAA
CGGACGGC
CGGCTTCA
CGGTACTT
CGGTGAAT
CGGTTATA
CGTAATAC
CGTATCGA
CGTCAGTG
CGTTAGAT
CTAACGAG
CTAATCGT
CTAATTCG
CTACCAGT
CTAGAATG
CTGACAAT
CTTCACTT
CTTCGCAG
GACCATCT
GACGATAC
GACGGTCG
GAGACAGC
GAGTCGAT
GATACGCA
GATTGGTT
GCAACAGT
GCAGCACC
GCATAGCT
GCATGCCG
GCATTAAT
GCATTCTA
GCCACCTA
GCCGTGAA
GCGCCACG
GCGGATAA
GCTCGCTA
GTACGCGC
GTACTACG
GTAGCTAA
GTCATCCA
GTCCGACC
GTCGGTTC
GTCTCTAT
GTCTGCGT
GTGGATCT
GTGGTCCG
GTGTATAG
GTTAATGC
GTTATGGT
GTTCTAAC
GTTGCTGT
TAACCTTC
TAACGCGT
TAAGCGTA
TAAGGTAA
TAATCGGC
TACCGTCA
TACCTTGC
TACGTCAC
TATAGACG
TATTATAA
TATTCATA
TCACGGTA
TCATGTGT
TCCTCGGA
TCGATTAC
TCGCGTAG
TCGTAGAT
TCTACAAT
TCTCACCG
TCTCGGAT
TCTGCGGC
TGAACTGC
TGACAATC
TGACTGAC
TGCACTAT
TGCCAGCC
TGCCGAAT
TGCGAAGT
TGCGGCGC
TGGACCTC
TGTATACC
TGTCGGCG
TGTCTCAT
